# Supplementary material for: Crystal structure of 2,5-dimethyl-3-(3-methyl­phenyl­sulfon­yl)-1-benzo­furan
Source: Acta Crystallogr Sect E Struct Rep Online. 2014 Aug 30;70(Pt 9):o1073–4. doi: 10.1107/S1600536814019369 (PMC4186096; doi:10.1107/S1600536814019369)
Supplement: Supplementary file 1 [file e-70-o1073-sup1.cif]

##############################################################################
#                                                                            #
# This CIF contains the data in a paper accepted for publication in          #
# Acta Crystallographica Section E. It conforms to the requirements of       #
# Notes for Authors for Acta Crystallographica Section E, and has been       #
# peer reviewed under the auspices of the IUCr Commission on Journals.       #
#                                                                            #
# Full details of the Crystallographic Information File format               #
# are given in the paper "The Crystallographic Information File (CIF):       #
# a New Standard Archive File for Crystallography" by S. R. Hall, F. H.      #
# Allen and I. D. Brown [Acta Cryst. (1991), A47, 655-685].                  #
#                                                                            #
# The current version of the core CIF dictionary is obtainable from          #
# ftp://ftp.iucr.org/pub/cif_core.dic.                                       #
#                                                                            #
# Software is freely available for graphical display of the structure(s)     #
# in this CIF. For information consult the CIF software page                 #
# http://www.iucr.org/resources/cif/software.                                #
#                                                                            #
# This file may be used for bona fide research purposes within the           #
# scientific community so long as proper attribution is given to the journal # 
# article from which it was obtained.                                        #
#                                                                            #
##############################################################################
data_I
_audit_creation_method     'form.cif (version 2.0)'
_journal_data_validation_number     ?
_journal_date_recd_electronic     2014-08-07
_journal_date_accepted     2014-08-27
_journal_name_full     'Acta Crystallographica, Section E'
_journal_year     2014
_journal_volume     70
_journal_issue      9
_journal_page_first     o1073
_journal_page_last     o1074
_journal_paper_category     HO
_journal_paper_doi     10.1107/S1600536814019369
_journal_coeditor_code     FY2118
_publ_contact_author_name     'Prof. Uk Lee'
_publ_contact_author_address
;
Department of Chemistry, Pukyong National University, 599-1 Daeyeon 3-dong
Nam-gu, Busan 608-737, Republic of Korea
;
_publ_contact_author_email     'uklee@pknu.ac.kr'
_publ_contact_author_fax     '+82-51-629-5583'
_publ_contact_author_phone     '+82-51-629-5596'
_publ_section_title
;
Crystal structure of 2,5-dimethyl-3-(3-methylphenylsulfonyl)-1-benzofuran
;
loop_
    _publ_author_name
    _publ_author_address
    'Choi, Hong Dae'
;
 Department of Chemistry, Dongeui University, San 24 Kaya-dong
 Busanjin-gu, Busan 614-714, Republic of Korea
;
    'Lee, Uk'
;
 Department of Chemistry, Pukyong National University,
 599-1 Daeyeon 3-dong
 Nam-gu, Busan 608-737, Republic of Korea
;
_publ_section_synopsis     .
_chemical_name_systematic
;
2,5-Dimethyl-3-(3-methylphenylsulfonyl)-1-benzofuran
;
_chemical_name_common     ?
_chemical_formula_moiety     'C17 H16 O3 S'
_chemical_formula_sum     'C17 H16 O3 S'
_chemical_formula_iupac     'C17 H16 O3 S'
_chemical_formula_weight     300.36
_chemical_melting_point_gt     378
_chemical_melting_point_lt     379
_symmetry_cell_setting     monoclinic
_symmetry_space_group_name_H-M     'P 21/n'
_symmetry_space_group_name_Hall     '-P 2yn'
loop_
    _symmetry_equiv_pos_as_xyz
    'x, y, z'
    '-x+1/2, y+1/2, -z+1/2'
    '-x, -y, -z'
    'x-1/2, -y-1/2, z-1/2'
_cell_length_a     9.8769(2)
_cell_length_b     11.3190(2)
_cell_length_c     13.1320(2)
_cell_angle_alpha     90.00
_cell_angle_beta     101.9510(10)
_cell_angle_gamma     90.00
_cell_volume     1436.29(4)
_cell_formula_units_Z     4
_cell_measurement_reflns_used     3458
_cell_measurement_theta_min     2.36
_cell_measurement_theta_max     25.70
_cell_measurement_temperature     173(2)
_exptl_crystal_description     'block'
_exptl_crystal_colour     'colourless'
_exptl_crystal_size_max     0.33
_exptl_crystal_size_mid     0.29
_exptl_crystal_size_min     0.23
_exptl_crystal_density_diffrn     1.389
_exptl_crystal_density_meas     ?
_exptl_crystal_density_method     'not measured'
_exptl_crystal_F_000     632
_exptl_absorpt_coefficient_mu     0.233
_exptl_absorpt_correction_type     multi-scan
_exptl_absorpt_process_details     '(<i>SADABS</i>; Bruker, 2009)'
_exptl_absorpt_correction_T_min     0.9270
_exptl_absorpt_correction_T_max     0.9474
_exptl_special_details
;
^1^H NMR (\d p.p.m., CDCl3, 400 Hz): 7.77-7.83 (m, 2H), 7.67 (s, 1H),
7.34-7.41 (m, 2H), 7.29 (d, J = 8.56 Hz, 1H), 7.10 (dd, J = 8.56 Hz and
1.72 Hz, 1H), 2.78 (s, 3H), 2.45 (s, 3H), 2.40 (s, 3H).
;
_diffrn_ambient_temperature     173(2)
_diffrn_radiation_type     MoK\a
_diffrn_radiation_wavelength     0.71073
_diffrn_radiation_source     'rotating anode'
_diffrn_radiation_monochromator     'graphite multilayer'
_diffrn_measurement_device_type     'Bruker SMART APEXII CCD'
_diffrn_measurement_method     '\f and \w scans'
_diffrn_detector_area_resol_mean     10.0
_diffrn_reflns_number     13810
_diffrn_reflns_av_R_equivalents     0.0352
_diffrn_reflns_av_sigmaI/netI     0.0338
_diffrn_reflns_theta_min     2.36
_diffrn_reflns_theta_max     28.42
_diffrn_reflns_theta_full     28.42
_diffrn_measured_fraction_theta_max     0.995
_diffrn_measured_fraction_theta_full     0.995
_diffrn_reflns_limit_h_min     -13
_diffrn_reflns_limit_h_max     12
_diffrn_reflns_limit_k_min     -14
_diffrn_reflns_limit_k_max     15
_diffrn_reflns_limit_l_min     -17
_diffrn_reflns_limit_l_max     17
_diffrn_standards_number     0
_diffrn_standards_interval_count     ?
_diffrn_standards_interval_time     ?
_diffrn_standards_decay_%     ?
_refine_special_details
;
 Refinement of F^2^ against ALL reflections.  The weighted R-factor wR and
 goodness of fit S are based on F^2^, conventional R-factors R are based
 on F, with F set to zero for negative F^2^. The threshold expression of
 F^2^ > 2sigma(F^2^) is used only for calculating R-factors(gt) etc. and is
 not relevant to the choice of reflections for refinement.  R-factors based
 on F^2^ are statistically about twice as large as those based on F, and R-
 factors based on ALL data will be even larger.
;
_reflns_number_total     3589
_reflns_number_gt     2861
_reflns_threshold_expression     I>2\s(I)
_refine_ls_structure_factor_coef     Fsqd
_refine_ls_matrix_type     full
_refine_ls_R_factor_all     0.0571
_refine_ls_R_factor_gt     0.0451
_refine_ls_wR_factor_gt     0.1198
_refine_ls_wR_factor_ref     0.1283
_refine_ls_goodness_of_fit_ref     1.083
_refine_ls_restrained_S_all     1.083
_refine_ls_number_reflns     3589
_refine_ls_number_parameters     193
_refine_ls_number_restraints     0
_refine_ls_hydrogen_treatment     constr
_refine_ls_weighting_scheme     calc
_refine_ls_weighting_details
         'calc w=1/[\s^2^(Fo^2^)+(0.0639P)^2^+0.4013P] where P=(Fo^2^+2Fc^2^)/3'
_atom_sites_solution_hydrogens     difmap
_atom_sites_solution_primary     direct
_atom_sites_solution_secondary     difmap
_refine_ls_shift/su_max     0.000
_refine_ls_shift/su_mean     0.000
_refine_diff_density_max     0.351
_refine_diff_density_min     -0.393
_refine_ls_extinction_method     none
_refine_ls_extinction_coef     ?
loop_
    _atom_type_symbol
    _atom_type_description
    _atom_type_scat_dispersion_real
    _atom_type_scat_dispersion_imag
    _atom_type_scat_source
    'C' 'C' 0.0033 0.0016
                         'International Tables Vol C Tables 4.2.6.8 and 6.1.1.4'
    'H' 'H' 0.0000 0.0000
                         'International Tables Vol C Tables 4.2.6.8 and 6.1.1.4'
    'O' 'O' 0.0106 0.0060
                         'International Tables Vol C Tables 4.2.6.8 and 6.1.1.4'
    'S' 'S' 0.1246 0.1234
                         'International Tables Vol C Tables 4.2.6.8 and 6.1.1.4'
_computing_data_collection     '<i>APEX2</i> (Bruker, 2009)'
_computing_cell_refinement     '<i>SAINT</i> (Bruker, 2009)'
_computing_data_reduction     '<i>SAINT</i> (Bruker, 2009)'
_computing_structure_solution     '<i>SHELXS97</i> (Sheldrick, 2008)'
_computing_structure_refinement     '<i>SHELXL97</i> (Sheldrick, 2008)'
_computing_molecular_graphics
;
<i>ORTEP-3 for Windows</i> (Farrugia, 2012)
and <i>DIAMOND</i> (Brandenburg, 1998)
;
_computing_publication_material     '<i>SHELXL97</i> (Sheldrick, 2008)'
loop_
    _atom_site_type_symbol
    _atom_site_label
    _atom_site_fract_x
    _atom_site_fract_y
    _atom_site_fract_z
    _atom_site_U_iso_or_equiv
    _atom_site_adp_type
    _atom_site_calc_flag
    _atom_site_refinement_flags
    _atom_site_occupancy
    _atom_site_symmetry_multiplicity
    _atom_site_disorder_assembly
    _atom_site_disorder_group
    S S1 0.29608(4) 0.36272(4) 0.17488(3) 0.02967(14) Uani d . 1 2 . .
    O O1 0.66012(13) 0.37182(11) 0.09943(10) 0.0345(3) Uani d . 1 2 . .
    O O2 0.20801(13) 0.46348(11) 0.14867(10) 0.0366(3) Uani d . 1 2 . .
    O O3 0.24998(14) 0.24951(11) 0.13176(10) 0.0384(3) Uani d . 1 2 . .
    C C1 0.45457(18) 0.39515(16) 0.14324(12) 0.0287(4) Uani d . 1 2 . .
    C C2 0.52013(17) 0.51022(15) 0.14998(12) 0.0273(4) Uani d . 1 2 . .
    C C3 0.48710(18) 0.62452(15) 0.17608(13) 0.0297(4) Uani d . 1 2 . .
    H H3 0.4006 0.6408 0.1940 0.036 Uiso calc R 1 2 . .
    C C4 0.58250(19) 0.71390(16) 0.17537(13) 0.0306(4) Uani d . 1 2 . .
    C C5 0.70909(19) 0.68878(18) 0.14708(14) 0.0356(4) Uani d . 1 2 . .
    H H5 0.7734 0.7511 0.1468 0.043 Uiso calc R 1 2 . .
    C C6 0.74318(19) 0.57618(17) 0.11965(14) 0.0361(4) Uani d . 1 2 . .
    H H6 0.8287 0.5597 0.1003 0.043 Uiso calc R 1 2 . .
    C C7 0.64635(19) 0.48979(16) 0.12196(13) 0.0306(4) Uani d . 1 2 . .
    C C8 0.54295(19) 0.31645(16) 0.11373(13) 0.0315(4) Uani d . 1 2 . .
    C C9 0.5504(2) 0.83842(17) 0.20414(15) 0.0385(4) Uani d . 1 2 . .
    H H9A 0.4861 0.8749 0.1458 0.058 Uiso calc R 1 2 . .
    H H9B 0.6362 0.8845 0.2199 0.058 Uiso calc R 1 2 . .
    H H9C 0.5082 0.8367 0.2654 0.058 Uiso calc R 1 2 . .
    C C10 0.5398(2) 0.18729(17) 0.09586(16) 0.0410(5) Uani d . 1 2 . .
    H H10A 0.6052 0.1485 0.1523 0.062 Uiso calc R 1 2 . .
    H H10B 0.5660 0.1704 0.0293 0.062 Uiso calc R 1 2 . .
    H H10C 0.4463 0.1574 0.0941 0.062 Uiso calc R 1 2 . .
    C C11 0.33565(18) 0.34750(15) 0.31193(14) 0.0293(4) Uani d . 1 2 . .
    C C12 0.3862(2) 0.24005(16) 0.35446(15) 0.0350(4) Uani d . 1 2 . .
    H H12 0.3997 0.1762 0.3107 0.042 Uiso calc R 1 2 . .
    C C13 0.4166(2) 0.22735(18) 0.46169(15) 0.0405(5) Uani d . 1 2 . .
    H H13 0.4527 0.1549 0.4922 0.049 Uiso calc R 1 2 . .
    C C14 0.3941(2) 0.32033(18) 0.52383(15) 0.0383(4) Uani d . 1 2 . .
    H H14 0.4147 0.3104 0.5973 0.046 Uiso calc R 1 2 . .
    C C15 0.34268(18) 0.42744(16) 0.48270(14) 0.0321(4) Uani d . 1 2 . .
    C C16 0.31430(18) 0.44131(16) 0.37446(14) 0.0306(4) Uani d . 1 2 . .
    H H16 0.2806 0.5146 0.3441 0.037 Uiso calc R 1 2 . .
    C C17 0.3154(2) 0.52658(18) 0.55131(15) 0.0387(4) Uani d . 1 2 . .
    H H17A 0.2158 0.5323 0.5488 0.058 Uiso calc R 1 2 . .
    H H17B 0.3486 0.6009 0.5270 0.058 Uiso calc R 1 2 . .
    H H17C 0.3641 0.5114 0.6230 0.058 Uiso calc R 1 2 . .
loop_
    _atom_site_aniso_label
    _atom_site_aniso_U_11
    _atom_site_aniso_U_22
    _atom_site_aniso_U_33
    _atom_site_aniso_U_12
    _atom_site_aniso_U_13
    _atom_site_aniso_U_23
    S1 0.0298(2) 0.0263(2) 0.0322(2) -0.00279(17) 0.00464(17) -0.00376(16)
    O1 0.0356(7) 0.0348(7) 0.0345(6) 0.0044(5) 0.0105(5) -0.0018(5)
    O2 0.0326(7) 0.0328(7) 0.0437(7) 0.0038(5) 0.0062(6) 0.0015(6)
    O3 0.0415(8) 0.0308(7) 0.0403(7) -0.0082(6) 0.0027(6) -0.0085(6)
    C1 0.0305(9) 0.0286(9) 0.0259(8) -0.0005(7) 0.0036(7) -0.0013(6)
    C2 0.0276(8) 0.0302(9) 0.0230(7) 0.0000(7) 0.0026(6) 0.0015(6)
    C3 0.0278(9) 0.0307(9) 0.0301(8) -0.0001(7) 0.0050(7) -0.0002(7)
    C4 0.0318(9) 0.0306(9) 0.0272(8) -0.0003(7) 0.0008(7) 0.0040(7)
    C5 0.0327(9) 0.0371(11) 0.0367(9) -0.0059(8) 0.0066(7) 0.0085(8)
    C6 0.0315(9) 0.0431(11) 0.0355(9) 0.0018(8) 0.0109(7) 0.0062(8)
    C7 0.0340(9) 0.0333(10) 0.0247(8) 0.0047(8) 0.0064(7) 0.0024(7)
    C8 0.0349(9) 0.0317(10) 0.0268(8) 0.0014(8) 0.0035(7) -0.0018(7)
    C9 0.0408(11) 0.0325(10) 0.0415(10) -0.0034(8) 0.0066(8) 0.0004(8)
    C10 0.0458(11) 0.0337(11) 0.0427(10) 0.0065(9) 0.0075(9) -0.0075(8)
    C11 0.0277(9) 0.0279(9) 0.0330(8) -0.0063(7) 0.0078(7) -0.0021(7)
    C12 0.0384(10) 0.0289(10) 0.0391(9) -0.0042(8) 0.0112(8) -0.0014(8)
    C13 0.0472(12) 0.0335(11) 0.0416(10) -0.0008(9) 0.0115(9) 0.0056(8)
    C14 0.0392(10) 0.0424(11) 0.0348(9) -0.0034(9) 0.0110(8) 0.0037(8)
    C15 0.0263(8) 0.0358(10) 0.0357(9) -0.0053(7) 0.0098(7) -0.0051(8)
    C16 0.0282(9) 0.0282(9) 0.0359(9) -0.0032(7) 0.0079(7) -0.0016(7)
    C17 0.0403(11) 0.0411(11) 0.0363(9) -0.0004(9) 0.0115(8) -0.0036(8)
_geom_special_details
;
 All esds (except the esd in the dihedral angle between two l.s. planes)
 are estimated using the full covariance matrix.  The cell esds are taken
 into account individually in the estimation of esds in distances, angles
 and torsion angles; correlations between esds in cell parameters are only
 used when they are defined by crystal symmetry.  An approximate (isotropic)
 treatment of cell esds is used for estimating esds involving l.s. planes.
;
loop_
    _geom_bond_atom_site_label_1
    _geom_bond_atom_site_label_2
    _geom_bond_site_symmetry_2
    _geom_bond_distance
    _geom_bond_publ_flag
    S1 O2 . 1.4324(13) ?
    S1 O3 . 1.4364(13) ?
    S1 C1 . 1.7399(18) ?
    S1 C11 . 1.7693(18) ?
    O1 C8 . 1.363(2) ?
    O1 C7 . 1.380(2) ?
    C1 C8 . 1.359(2) ?
    C1 C2 . 1.449(2) ?
    C2 C7 . 1.390(2) ?
    C2 C3 . 1.394(2) ?
    C3 C4 . 1.384(2) ?
    C3 H3 . 0.9500 ?
    C4 C5 . 1.405(3) ?
    C4 C9 . 1.510(3) ?
    C5 C6 . 1.385(3) ?
    C5 H5 . 0.9500 ?
    C6 C7 . 1.372(3) ?
    C6 H6 . 0.9500 ?
    C8 C10 . 1.480(3) ?
    C9 H9A . 0.9800 ?
    C9 H9B . 0.9800 ?
    C9 H9C . 0.9800 ?
    C10 H10A . 0.9800 ?
    C10 H10B . 0.9800 ?
    C10 H10C . 0.9800 ?
    C11 C16 . 1.385(2) ?
    C11 C12 . 1.387(3) ?
    C12 C13 . 1.385(3) ?
    C12 H12 . 0.9500 ?
    C13 C14 . 1.378(3) ?
    C13 H13 . 0.9500 ?
    C14 C15 . 1.381(3) ?
    C14 H14 . 0.9500 ?
    C15 C16 . 1.399(2) ?
    C15 C17 . 1.498(3) ?
    C16 H16 . 0.9500 ?
    C17 H17A . 0.9800 ?
    C17 H17B . 0.9800 ?
    C17 H17C . 0.9800 ?
loop_
    _geom_angle_atom_site_label_1
    _geom_angle_atom_site_label_2
    _geom_angle_atom_site_label_3
    _geom_angle_site_symmetry_1
    _geom_angle_site_symmetry_3
    _geom_angle
    _geom_angle_publ_flag
    O2 S1 O3 . . 119.24(8) ?
    O2 S1 C1 . . 107.84(8) ?
    O3 S1 C1 . . 108.75(9) ?
    O2 S1 C11 . . 108.50(8) ?
    O3 S1 C11 . . 107.42(8) ?
    C1 S1 C11 . . 104.08(8) ?
    C8 O1 C7 . . 106.93(14) ?
    C8 C1 C2 . . 107.54(16) ?
    C8 C1 S1 . . 126.36(15) ?
    C2 C1 S1 . . 125.99(13) ?
    C7 C2 C3 . . 119.19(17) ?
    C7 C2 C1 . . 104.37(15) ?
    C3 C2 C1 . . 136.45(16) ?
    C4 C3 C2 . . 118.84(17) ?
    C4 C3 H3 . . 120.6 ?
    C2 C3 H3 . . 120.6 ?
    C3 C4 C5 . . 119.88(17) ?
    C3 C4 C9 . . 120.16(17) ?
    C5 C4 C9 . . 119.95(17) ?
    C6 C5 C4 . . 122.18(17) ?
    C6 C5 H5 . . 118.9 ?
    C4 C5 H5 . . 118.9 ?
    C7 C6 C5 . . 116.23(17) ?
    C7 C6 H6 . . 121.9 ?
    C5 C6 H6 . . 121.9 ?
    C6 C7 O1 . . 125.76(17) ?
    C6 C7 C2 . . 123.67(18) ?
    O1 C7 C2 . . 110.56(16) ?
    C1 C8 O1 . . 110.60(16) ?
    C1 C8 C10 . . 134.37(18) ?
    O1 C8 C10 . . 115.02(16) ?
    C4 C9 H9A . . 109.5 ?
    C4 C9 H9B . . 109.5 ?
    H9A C9 H9B . . 109.5 ?
    C4 C9 H9C . . 109.5 ?
    H9A C9 H9C . . 109.5 ?
    H9B C9 H9C . . 109.5 ?
    C8 C10 H10A . . 109.5 ?
    C8 C10 H10B . . 109.5 ?
    H10A C10 H10B . . 109.5 ?
    C8 C10 H10C . . 109.5 ?
    H10A C10 H10C . . 109.5 ?
    H10B C10 H10C . . 109.5 ?
    C16 C11 C12 . . 121.31(17) ?
    C16 C11 S1 . . 119.99(14) ?
    C12 C11 S1 . . 118.70(13) ?
    C13 C12 C11 . . 118.97(17) ?
    C13 C12 H12 . . 120.5 ?
    C11 C12 H12 . . 120.5 ?
    C14 C13 C12 . . 119.69(19) ?
    C14 C13 H13 . . 120.2 ?
    C12 C13 H13 . . 120.2 ?
    C13 C14 C15 . . 122.04(18) ?
    C13 C14 H14 . . 119.0 ?
    C15 C14 H14 . . 119.0 ?
    C14 C15 C16 . . 118.42(17) ?
    C14 C15 C17 . . 121.33(17) ?
    C16 C15 C17 . . 120.24(17) ?
    C11 C16 C15 . . 119.54(17) ?
    C11 C16 H16 . . 120.2 ?
    C15 C16 H16 . . 120.2 ?
    C15 C17 H17A . . 109.5 ?
    C15 C17 H17B . . 109.5 ?
    H17A C17 H17B . . 109.5 ?
    C15 C17 H17C . . 109.5 ?
    H17A C17 H17C . . 109.5 ?
    H17B C17 H17C . . 109.5 ?
loop_
    _geom_torsion_atom_site_label_1
    _geom_torsion_atom_site_label_2
    _geom_torsion_atom_site_label_3
    _geom_torsion_atom_site_label_4
    _geom_torsion_site_symmetry_1
    _geom_torsion_site_symmetry_2
    _geom_torsion_site_symmetry_3
    _geom_torsion_site_symmetry_4
    _geom_torsion
    _geom_torsion_publ_flag
    O2 S1 C1 C8 . . . . -150.31(15) ?
    O3 S1 C1 C8 . . . . -19.69(18) ?
    C11 S1 C1 C8 . . . . 94.58(16) ?
    O2 S1 C1 C2 . . . . 33.86(17) ?
    O3 S1 C1 C2 . . . . 164.48(14) ?
    C11 S1 C1 C2 . . . . -81.25(16) ?
    C8 C1 C2 C7 . . . . 0.53(18) ?
    S1 C1 C2 C7 . . . . 177.01(12) ?
    C8 C1 C2 C3 . . . . -179.26(19) ?
    S1 C1 C2 C3 . . . . -2.8(3) ?
    C7 C2 C3 C4 . . . . -1.3(2) ?
    C1 C2 C3 C4 . . . . 178.44(18) ?
    C2 C3 C4 C5 . . . . 1.0(3) ?
    C2 C3 C4 C9 . . . . -179.47(15) ?
    C3 C4 C5 C6 . . . . -0.2(3) ?
    C9 C4 C5 C6 . . . . -179.74(17) ?
    C4 C5 C6 C7 . . . . -0.2(3) ?
    C5 C6 C7 O1 . . . . -178.79(16) ?
    C5 C6 C7 C2 . . . . -0.1(3) ?
    C8 O1 C7 C6 . . . . 178.39(17) ?
    C8 O1 C7 C2 . . . . -0.41(18) ?
    C3 C2 C7 C6 . . . . 0.9(3) ?
    C1 C2 C7 C6 . . . . -178.90(16) ?
    C3 C2 C7 O1 . . . . 179.76(14) ?
    C1 C2 C7 O1 . . . . -0.07(18) ?
    C2 C1 C8 O1 . . . . -0.81(19) ?
    S1 C1 C8 O1 . . . . -177.28(12) ?
    C2 C1 C8 C10 . . . . 178.18(19) ?
    S1 C1 C8 C10 . . . . 1.7(3) ?
    C7 O1 C8 C1 . . . . 0.77(18) ?
    C7 O1 C8 C10 . . . . -178.44(15) ?
    O2 S1 C11 C16 . . . . -16.89(17) ?
    O3 S1 C11 C16 . . . . -147.04(14) ?
    C1 S1 C11 C16 . . . . 97.75(15) ?
    O2 S1 C11 C12 . . . . 162.26(14) ?
    O3 S1 C11 C12 . . . . 32.11(17) ?
    C1 S1 C11 C12 . . . . -83.10(15) ?
    C16 C11 C12 C13 . . . . -0.5(3) ?
    S1 C11 C12 C13 . . . . -179.62(15) ?
    C11 C12 C13 C14 . . . . 1.1(3) ?
    C12 C13 C14 C15 . . . . -0.5(3) ?
    C13 C14 C15 C16 . . . . -0.7(3) ?
    C13 C14 C15 C17 . . . . 178.39(19) ?
    C12 C11 C16 C15 . . . . -0.7(3) ?
    S1 C11 C16 C15 . . . . 178.42(13) ?
    C14 C15 C16 C11 . . . . 1.3(3) ?
    C17 C15 C16 C11 . . . . -177.82(16) ?
loop_
    _geom_hbond_atom_site_label_D
    _geom_hbond_atom_site_label_H
    _geom_hbond_atom_site_label_A
    _geom_hbond_site_symmetry_A
    _geom_hbond_distance_DH
    _geom_hbond_distance_HA
    _geom_hbond_distance_DA
    _geom_hbond_angle_DHA
    C10 H10C O3 . 0.98 2.34 3.078(3) 131.2
    C17 H17B Cg1 3_666 0.98 2.88 3.478(2) 121.2
_iucr_refine_instructions_details
;
TITL 1262 IN P2(1)/N
CELL  0.71073  9.87690 11.31900 13.13200 90.00000 101.95100 90.00000
ZERR 4  0.00020  0.00020  0.00020  0.00000  0.00100  0.00000
LATT 1
SYMM -X+ 0.50000, Y+ 0.50000, -Z+ 0.50000
SFAC C H O S
UNIT 68 64 12 4
TEMP -100
SIZE 0.235 0.286 0.331
L.S. 15
ACTA
CONF
BOND $H
BOND
HTAB C10 O3
MPLA 9 C1 C2 C3 C4 C5 C6 C7 O1 C8
MPLA 6 C11 C12 C13 C14 C15 C16
FMAP 2
PLAN 20
WGHT    0.063900    0.401300
FVAR       0.18991
MOLE   1
S1    4    0.296077    0.362725    0.174880    11.00000    0.02977    0.02633 =
         0.03215   -0.00376    0.00464   -0.00279
O1    3    0.660118    0.371823    0.099430    11.00000    0.03563    0.03479 =
         0.03449   -0.00178    0.01046    0.00438
O2    3    0.208010    0.463480    0.148670    11.00000    0.03256    0.03278 =
         0.04368    0.00151    0.00620    0.00383
O3    3    0.249984    0.249511    0.131762    11.00000    0.04150    0.03079 =
         0.04031   -0.00847    0.00274   -0.00825
C1    1    0.454575    0.395149    0.143238    11.00000    0.03049    0.02857 =
         0.02594   -0.00133    0.00357   -0.00047
C2    1    0.520129    0.510222    0.149983    11.00000    0.02763    0.03017 =
         0.02300    0.00149    0.00260    0.00005
C3    1    0.487101    0.624520    0.176081    11.00000    0.02785    0.03070 =
         0.03012   -0.00019    0.00499   -0.00012
AFIX  43
H3    2    0.400616    0.640758    0.194040    11.00000   -1.20000
AFIX   0
C4    1    0.582498    0.713902    0.175366    11.00000    0.03178    0.03065 =
         0.02724    0.00397    0.00085   -0.00027
C5    1    0.709092    0.688780    0.147077    11.00000    0.03273    0.03713 =
         0.03666    0.00848    0.00656   -0.00594
AFIX  43
H5    2    0.773423    0.751104    0.146758    11.00000   -1.20000
AFIX   0
C6    1    0.743176    0.576182    0.119649    11.00000    0.03148    0.04309 =
         0.03547    0.00616    0.01089    0.00181
AFIX  43
H6    2    0.828745    0.559667    0.100320    11.00000   -1.20000
AFIX   0
C7    1    0.646353    0.489791    0.121965    11.00000    0.03404    0.03326 =
         0.02469    0.00237    0.00641    0.00473
C8    1    0.542955    0.316452    0.113729    11.00000    0.03489    0.03171 =
         0.02679   -0.00179    0.00353    0.00141
C9    1    0.550442    0.838423    0.204141    11.00000    0.04083    0.03248 =
         0.04146    0.00042    0.00660   -0.00343
AFIX 137
H9A   2    0.486101    0.874915    0.145763    11.00000   -1.50000
H9B   2    0.636217    0.884534    0.219950    11.00000   -1.50000
H9C   2    0.508198    0.836652    0.265390    11.00000   -1.50000
AFIX   0
C10   1    0.539823    0.187294    0.095859    11.00000    0.04585    0.03374 =
         0.04272   -0.00752    0.00750    0.00650
AFIX 137
H10A  2    0.605186    0.148543    0.152303    11.00000   -1.50000
H10B  2    0.565954    0.170409    0.029306    11.00000   -1.50000
H10C  2    0.446254    0.157404    0.094136    11.00000   -1.50000
AFIX   0
C11   1    0.335651    0.347501    0.311933    11.00000    0.02768    0.02793 =
         0.03300   -0.00212    0.00779   -0.00632
C12   1    0.386175    0.240048    0.354463    11.00000    0.03839    0.02891 =
         0.03915   -0.00138    0.01119   -0.00417
AFIX  43
H12   2    0.399710    0.176169    0.310717    11.00000   -1.20000
AFIX   0
C13   1    0.416579    0.227347    0.461692    11.00000    0.04724    0.03354 =
         0.04165    0.00561    0.01151   -0.00079
AFIX  43
H13   2    0.452746    0.154854    0.492241    11.00000   -1.20000
AFIX   0
C14   1    0.394127    0.320328    0.523828    11.00000    0.03916    0.04243 =
         0.03475    0.00371    0.01097   -0.00337
AFIX  43
H14   2    0.414679    0.310441    0.597258    11.00000   -1.20000
AFIX   0
C15   1    0.342684    0.427439    0.482703    11.00000    0.02630    0.03583 =
         0.03570   -0.00508    0.00976   -0.00530
C16   1    0.314305    0.441314    0.374465    11.00000    0.02815    0.02816 =
         0.03595   -0.00161    0.00794   -0.00316
AFIX  43
H16   2    0.280629    0.514580    0.344093    11.00000   -1.20000
AFIX   0
C17   1    0.315435    0.526579    0.551312    11.00000    0.04032    0.04107 =
         0.03634   -0.00364    0.01149   -0.00043
AFIX 137
H17A  2    0.215790    0.532289    0.548788    11.00000   -1.50000
H17B  2    0.348586    0.600909    0.526989    11.00000   -1.50000
H17C  2    0.364103    0.511398    0.623044    11.00000   -1.50000
HKLF 4
REM  1262 IN P2(1)/N
REM R1 =  0.0451 for   2861 Fo > 4sig(Fo)  and  0.0571 for all   3589 data
REM    193 parameters refined using      0 restraints
END
WGHT      0.0639      0.4013
REM Highest difference peak  0.351,  deepest hole -0.393,  1-sigma level  0.058
Q1    1   0.4403  0.1537  0.5244  11.00000  0.05    0.35
Q2    1   0.3150  0.3583  0.2536  11.00000  0.05    0.33
Q3    1   0.3831  0.3790  0.1535  11.00000  0.05    0.33
Q4    1   0.3792  0.2784  0.4755  11.00000  0.05    0.28
Q5    1   0.6418  0.6967  0.1645  11.00000  0.05    0.25
Q6    1   0.3351  0.2942  0.3359  11.00000  0.05    0.23
Q7    1   0.3159  0.4986  0.4417  11.00000  0.05    0.23
Q8    1   0.3593  0.3745  0.5054  11.00000  0.05    0.23
Q9    1   0.5822  0.8805  0.1663  11.00000  0.05    0.23
Q10   1   0.5795  0.5036  0.1344  11.00000  0.05    0.22
Q11   1   0.3388  0.4399  0.4346  11.00000  0.05    0.21
Q12   1   0.4463  0.8517  0.2105  11.00000  0.05    0.20
Q13   1   0.6602  0.4413  0.1163  11.00000  0.05    0.20
Q14   1   0.4550  0.1684  0.0359  11.00000  0.05    0.19
Q15   1   0.3393  0.4012  0.3365  11.00000  0.05    0.19
Q16   1   0.6181  0.1638  0.1043  11.00000  0.05    0.18
Q17   1   0.2814  0.4938  0.6117  11.00000  0.05    0.18
Q18   1   0.5827  0.8596  0.2713  11.00000  0.05    0.18
Q19   1   0.4748  0.4627  0.1463  11.00000  0.05    0.18
Q20   1   0.5735  0.7700  0.1837  11.00000  0.05    0.18
;
