# Supplementary material for: Crystal structure of 2,5-dimethyl-3-(3-methyl­phenyl­sulfon­yl)-1-benzo­furan
Source: Acta Crystallogr Sect E Struct Rep Online. 2014 Aug 30;70(Pt 9):o1073–4. doi: 10.1107/S1600536814019369 (PMC4186096; doi:10.1107/S1600536814019369)
Supplement: Supplementary file 2 [file e-70-o1073-Isup2.hkl]

# 
# h,k,l, Fc-squared, Fo-squared, sigma(Fo-squared) and status flag 
# 
data_I
_shelx_title ' 1262 IN P2(1)/N' 
_shelx_refln_list_code          4 
_shelx_F_calc_maximum      172.37 
_exptl_crystal_F_000       632.00 
_reflns_d_resolution_high  0.7467 
 
loop_ 
 _symmetry_equiv_pos_as_xyz 
 'x, y, z' 
 '-x+1/2, y+1/2, -z+1/2' 
 '-x, -y, -z' 
 'x-1/2, -y-1/2, z-1/2' 
 
_cell_length_a     9.8769 
_cell_length_b    11.3190 
_cell_length_c    13.1320 
_cell_angle_alpha  90.000 
_cell_angle_beta  101.951 
_cell_angle_gamma  90.000 
 
_shelx_F_squared_multiplier     1.000 
 
loop_ 
 _refln_index_h 
 _refln_index_k 
 _refln_index_l 
 _refln_F_squared_calc 
 _refln_F_squared_meas 
 _refln_F_squared_sigma 
 _refln_observed_status 
   2   0   0     3499.40     3734.19     61.85 o 
   4   0   0      918.97     1020.07     27.73 o 
   6   0   0      233.68      228.32      8.59 o 
   8   0   0      492.05      487.63     13.05 o 
  10   0   0       38.77       43.48      6.85 o 
  12   0   0       36.51       64.88     13.59 o 
   1   1   0    11396.60    10207.76    172.42 o 
   2   1   0     9585.51     9774.36     86.11 o 
   3   1   0     5088.11     5020.88     59.46 o 
   4   1   0      105.99       88.55      3.21 o 
   5   1   0     1923.10     2155.18     25.84 o 
   6   1   0      151.45      148.16      6.67 o 
   7   1   0      121.65      121.07      4.39 o 
   8   1   0      964.38      946.99     15.29 o 
   9   1   0       39.02       35.70      3.90 o 
  10   1   0       10.18        6.85      2.67 o 
  11   1   0       17.29       25.02      6.17 o 
  12   1   0        6.71        3.58      4.41 o 
   0   2   0     1669.89     1663.94     19.57 o 
   1   2   0    10984.82    11154.15     86.28 o 
   2   2   0     2516.89     2544.53     20.86 o 
   3   2   0     2678.92     2764.31     28.26 o 
   4   2   0       45.90       69.55      2.48 o 
   5   2   0      106.94       85.38      5.52 o 
   6   2   0     2347.64     2370.49     30.60 o 
   7   2   0       37.07       49.66      4.05 o 
   8   2   0        8.12       10.41      2.56 o 
   9   2   0      405.28      384.90     11.12 o 
  10   2   0        1.07        2.21      2.59 o 
  11   2   0      130.23      145.44     12.06 o 
  12   2   0        0.99       -1.36      4.02 o 
   1   3   0       19.93       18.76      0.85 o 
   2   3   0      515.71      494.78      5.96 o 
   3   3   0     3206.71     3332.87     29.51 o 
   4   3   0      239.31      227.78      4.16 o 
   5   3   0      907.05      905.50     13.12 o 
   6   3   0      672.77      750.07     13.71 o 
   7   3   0      626.78      569.76     13.57 o 
   8   3   0      104.27       99.39      6.21 o 
   9   3   0      163.25      186.57      8.05 o 
  10   3   0        4.12        3.42      2.50 o 
  11   3   0        4.90        2.46      4.21 o 
  12   3   0        6.22        4.88      4.60 o 
   0   4   0      405.95      464.67      8.75 o 
   1   4   0       55.96       79.24      2.18 o 
   2   4   0       68.68      126.45      2.58 o 
   3   4   0        7.59       15.25      1.19 o 
   4   4   0       41.87       39.03      1.86 o 
   5   4   0      191.57      202.62      4.51 o 
   6   4   0      825.58      786.77     12.13 o 
   7   4   0       52.08       57.67      4.39 o 
   8   4   0      331.11      320.51     10.04 o 
   9   4   0      118.70      122.48      6.83 o 
  10   4   0        7.21       10.67      3.03 o 
  11   4   0       43.33       42.54      7.73 o 
  12   4   0       48.92       73.03     10.19 o 
   1   5   0      112.32       98.43      2.02 o 
   2   5   0       36.55       43.20      1.76 o 
   3   5   0       13.14       13.73      1.22 o 
   4   5   0     1579.29     1518.25     18.22 o 
   5   5   0      279.12      253.17      4.85 o 
   6   5   0      969.78     1012.37     19.27 o 
   7   5   0       53.83       47.00      4.30 o 
   8   5   0      334.47      304.96     12.22 o 
   9   5   0        7.01        6.23      2.76 o 
  10   5   0       10.51        6.34      2.94 o 
  11   5   0       12.92       16.03      5.82 o 
  12   5   0        0.01        1.96      4.46 o 
   0   6   0     1092.07     1235.42     14.79 o 
   1   6   0       24.65       41.26      1.52 o 
   2   6   0      490.97      542.67      7.05 o 
   3   6   0       77.65      101.74      3.27 o 
   4   6   0        0.00       -0.34      0.94 o 
   5   6   0        9.20       11.13      2.13 o 
   6   6   0      463.56      467.16     14.69 o 
   7   6   0        0.50       -0.06      1.77 o 
   8   6   0      206.60      223.86      8.87 o 
   9   6   0       56.48       63.34      5.53 o 
  10   6   0       50.59       51.74      6.77 o 
  11   6   0       23.42       19.67      7.25 o 
   1   7   0      442.19      438.34      5.48 o 
   2   7   0      110.57      115.00      2.94 o 
   3   7   0      598.94      655.23      9.05 o 
   4   7   0       11.11       14.98      1.97 o 
   5   7   0      659.30      660.55     14.01 o 
   6   7   0      167.58      127.15      6.84 o 
   7   7   0        0.06        5.67      2.27 o 
   8   7   0       12.12       13.76      3.29 o 
   9   7   0       59.60       63.26      5.80 o 
  10   7   0       18.73        6.61      3.77 o 
  11   7   0        2.28       -2.67      4.99 o 
   0   8   0      816.84      915.03     12.57 o 
   1   8   0      201.10      195.59      3.90 o 
   2   8   0      216.91      228.91      4.45 o 
   3   8   0      284.93      293.04      6.13 o 
   4   8   0       54.39       62.87      3.29 o 
   5   8   0       50.80       41.53      3.88 o 
   6   8   0       74.04       74.48      8.28 o 
   7   8   0        0.14        0.77      2.66 o 
   8   8   0       46.05       37.28      5.91 o 
   9   8   0      113.64       98.10     10.28 o 
  10   8   0       31.96       32.22      7.03 o 
   1   9   0      189.63      202.64      4.59 o 
   2   9   0        5.15        5.16      1.80 o 
   3   9   0      240.15      218.39      6.24 o 
   4   9   0       17.89       17.35      5.59 o 
   5   9   0       72.54       70.58      6.11 o 
   6   9   0      199.15      204.30     10.00 o 
   7   9   0        2.38       -0.52      2.87 o 
   8   9   0       14.26       15.22      4.39 o 
   9   9   0        1.74       -0.28      3.92 o 
  10   9   0       13.18        9.57      6.10 o 
   0  10   0      408.47      416.37     12.54 o 
   1  10   0       70.71       62.64      4.37 o 
   2  10   0     1065.39      972.26     17.29 o 
   3  10   0       84.44       90.15      6.53 o 
   4  10   0        5.17        5.35      2.94 o 
   5  10   0      281.60      253.42     11.31 o 
   6  10   0        8.52       10.11      3.66 o 
   7  10   0       23.16       25.88      5.11 o 
   8  10   0       26.57       42.05      7.33 o 
   9  10   0       74.00       76.22     14.97 o 
   1  11   0        8.18        7.71      2.84 o 
   2  11   0      343.22      285.02     11.57 o 
   3  11   0      118.77      149.75     13.86 o 
   4  11   0      232.76      209.34     13.72 o 
   5  11   0      278.93      308.93     16.57 o 
   6  11   0        0.35        1.53      4.18 o 
   7  11   0       24.70       43.53     11.65 o 
   8  11   0       44.76       26.62     10.81 o 
   0  12   0       10.41        9.15      6.38 o 
   1  12   0      204.43      184.69     27.59 o 
   2  12   0       46.25       58.38      7.62 o 
   3  12   0      236.20      261.46     22.18 o 
   4  12   0        9.92       -2.50      6.10 o 
   5  12   0      123.52      135.03     17.47 o 
   6  12   0       26.15       22.74      9.70 o 
   7  12   0       74.07       92.88     16.36 o 
   1  13   0       17.29       32.74      8.04 o 
   2  13   0       62.14       90.94     14.70 o 
   3  13   0       70.09      102.87     15.53 o 
   4  13   0      242.48      314.70     26.34 o 
   5  13   0       38.77       58.23     14.42 o 
   6  13   0      133.67      118.67     18.58 o 
   0  14   0       26.73       55.18     12.48 o 
   1  14   0       94.74      132.81     17.19 o 
   2  14   0       65.32       80.68     14.97 o 
   3  14   0        0.94        3.60      7.76 o 
   4  14   0       13.25       22.18     10.26 o 
   1  15   0      103.87      168.58     19.96 o 
 -13   0   1       11.77        8.87      7.49 o 
 -11   0   1      764.16      757.65     26.66 o 
  -9   0   1      276.59      262.78     11.57 o 
  -7   0   1       25.06       17.13      3.26 o 
  -5   0   1     1131.68     1179.22     32.99 o 
  -3   0   1    16696.73    16632.21    868.96 o 
  -1   0   1      254.48      309.77      5.55 o 
   1   0   1     7746.21     7762.09    161.37 o 
   3   0   1       11.58        7.46      2.36 o 
   5   0   1      626.97      603.33     19.13 o 
   7   0   1        0.23        0.82      1.62 o 
   9   0   1      372.43      331.18     14.88 o 
  11   0   1        3.82        8.87      6.93 o 
 -13   1   1      136.43      133.26     13.42 o 
 -12   1   1       82.27       93.85     10.88 o 
 -11   1   1        0.55        0.61      2.54 o 
 -10   1   1       17.13        6.67      4.11 o 
  -9   1   1      126.58      123.95      7.83 o 
  -8   1   1       41.79       51.48      3.61 o 
  -7   1   1       70.63       56.03      3.26 o 
  -6   1   1      439.92      411.27      8.80 o 
  -5   1   1     1720.86     2050.49     27.58 o 
  -4   1   1      910.35      853.43     12.96 o 
  -3   1   1    19326.39    18281.52    211.57 o 
  -2   1   1        1.42       -0.36      0.36 o 
  -1   1   1      586.30      578.68      7.93 o 
   0   1   1     1619.19     1895.43     17.31 o 
   1   1   1      395.35      414.32      4.05 o 
   2   1   1        5.05        7.13      0.70 o 
   3   1   1     1262.54     1367.02     13.57 o 
   4   1   1      798.16      852.47     11.59 o 
   5   1   1       52.69       57.07      2.96 o 
   6   1   1      121.40      118.28      3.93 o 
   7   1   1        9.25       18.60      2.16 o 
   8   1   1        9.07        9.35      2.44 o 
   9   1   1        1.32        3.71      2.13 o 
  10   1   1        5.75        4.58      2.92 o 
  11   1   1       24.25       18.82      5.59 o 
  12   1   1        2.78        5.54      4.80 o 
 -12   2   1       99.33       82.28     10.39 o 
 -11   2   1       10.64        9.53      3.78 o 
 -10   2   1       54.64       56.49      5.17 o 
  -9   2   1      539.85      522.98     13.35 o 
  -8   2   1     2243.54     2334.93     35.15 o 
  -7   2   1        1.61        3.29      1.43 o 
  -6   2   1     2183.51     2074.22     26.01 o 
  -5   2   1     2617.22     2799.67     32.72 o 
  -4   2   1      104.12       86.23      3.36 o 
  -3   2   1      141.93      143.35      2.99 o 
  -2   2   1     5284.50     5345.69     47.95 o 
  -1   2   1      194.28      184.12      2.64 o 
   0   2   1     6991.48     6785.53    117.03 o 
   1   2   1       98.87       75.05      2.02 o 
   2   2   1      324.70      264.91      4.04 o 
   3   2   1      995.04     1026.57     11.52 o 
   4   2   1      189.52      275.87      5.89 o 
   5   2   1      496.32      499.62      8.22 o 
   6   2   1        0.93       -1.14      1.14 o 
   7   2   1      669.48      710.89     14.47 o 
   8   2   1      120.81      117.48      5.97 o 
   9   2   1       31.04       31.37      3.86 o 
  10   2   1       12.40        9.65      2.99 o 
  11   2   1        2.50        4.13      4.02 o 
  12   2   1      127.27      117.38     12.05 o 
 -12   3   1       20.04       24.72      6.43 o 
 -11   3   1      152.49      154.73     27.87 o 
 -10   3   1        2.26        0.72      2.23 o 
  -9   3   1      257.68      246.82      9.21 o 
  -8   3   1      401.02      364.08     12.69 o 
  -7   3   1      242.41      238.16      8.93 o 
  -6   3   1      538.86      546.06      9.74 o 
  -5   3   1     1314.71     1404.65     18.60 o 
  -4   3   1      812.39      796.48      9.64 o 
  -3   3   1      284.45      269.83      5.74 o 
  -2   3   1     4547.27     4571.31     41.76 o 
  -1   3   1       62.67       47.05      1.43 o 
   0   3   1      653.69      636.23      5.50 o 
   1   3   1        0.37        2.11      0.36 o 
   2   3   1       11.24       23.08      1.14 o 
   3   3   1     2520.01     2649.07     28.04 o 
   4   3   1      244.39      219.11      4.90 o 
   5   3   1       84.88      120.48      4.35 o 
   6   3   1     1374.55     1277.86     20.92 o 
   7   3   1       66.47       56.89      4.29 o 
   8   3   1      120.08      135.41      9.32 o 
   9   3   1        5.60        4.64      2.38 o 
  10   3   1      176.70      174.88     14.33 o 
  11   3   1       45.67       41.19      7.49 o 
  12   3   1        2.37        6.10      4.90 o 
 -12   4   1        0.82       -0.09      3.99 o 
 -11   4   1       97.82      109.51     10.97 o 
 -10   4   1      140.33      125.96      7.46 o 
  -9   4   1      166.74      160.54      7.73 o 
  -8   4   1        1.15       -0.59      1.75 o 
  -7   4   1     1772.99     1735.38     27.85 o 
  -6   4   1      184.83      164.15      5.39 o 
  -5   4   1      410.01      444.35      6.81 o 
  -4   4   1      113.77      123.77      3.27 o 
  -3   4   1      862.83     1039.08     12.08 o 
  -2   4   1      651.95      712.85      8.27 o 
  -1   4   1      448.90      526.71      6.02 o 
   0   4   1      524.97      599.01      5.93 o 
   1   4   1     2057.42     2051.00     15.95 o 
   2   4   1      105.12      133.82      2.65 o 
   3   4   1      308.82      285.81      5.68 o 
   4   4   1      980.10     1091.36     14.40 o 
   5   4   1      283.44      311.92      6.71 o 
   6   4   1       22.30       20.86      2.82 o 
   7   4   1       61.65       67.56      4.70 o 
   8   4   1       64.89       55.24      4.73 o 
   9   4   1       36.48       47.83      4.82 o 
  10   4   1       17.97       12.28      3.34 o 
  11   4   1      154.14      185.92     14.42 o 
  12   4   1        1.38        0.00      4.51 o 
 -12   5   1       27.74       28.54      7.15 o 
 -11   5   1       13.72       19.59      4.72 o 
 -10   5   1       34.05       41.18      5.12 o 
  -9   5   1       86.96       77.84      6.54 o 
  -8   5   1       28.32       33.01      4.04 o 
  -7   5   1      195.28      171.66      9.32 o 
  -6   5   1      458.98      413.29      8.46 o 
  -5   5   1      316.76      322.48      5.70 o 
  -4   5   1      118.39      111.30      3.34 o 
  -3   5   1      473.53      476.51      7.20 o 
  -2   5   1     1858.44     2029.28     19.64 o 
  -1   5   1      233.92      277.93      4.17 o 
   0   5   1       28.31       22.44      0.98 o 
   1   5   1      365.40      407.93      4.80 o 
   2   5   1     1083.78     1215.44     11.24 o 
   3   5   1     1724.46     1737.99     17.40 o 
   4   5   1       23.67       31.08      2.04 o 
   5   5   1     1475.80     1517.46     19.57 o 
   6   5   1      337.35      334.23      9.38 o 
   7   5   1      421.79      418.58     11.28 o 
   8   5   1       47.06       47.36      5.52 o 
   9   5   1      162.10      156.94      7.85 o 
  10   5   1       36.99       47.20      6.05 o 
  11   5   1       29.31       27.07      6.46 o 
  12   5   1        5.74        1.14      4.93 o 
 -11   6   1        2.31        3.77      3.58 o 
 -10   6   1       66.80       74.13      6.41 o 
  -9   6   1       74.72       86.99     11.35 o 
  -8   6   1      349.50      346.17     10.99 o 
  -7   6   1       33.02       35.31      4.01 o 
  -6   6   1       33.06       33.10      3.60 o 
  -5   6   1      524.58      505.70      8.90 o 
  -4   6   1      259.80      299.79      5.89 o 
  -3   6   1      318.84      328.94      5.68 o 
  -2   6   1      229.32      236.93      4.51 o 
  -1   6   1     1297.61     1489.89     14.48 o 
   0   6   1     1678.40     1812.31     14.96 o 
   1   6   1      273.57      279.07      3.88 o 
   2   6   1       79.04       79.77      2.17 o 
   3   6   1      856.85      921.00     10.95 o 
   4   6   1      113.07      101.62      3.20 o 
   5   6   1       29.93       29.75      2.92 o 
   6   6   1      228.81      227.04      7.90 o 
   7   6   1        1.93        3.41      2.54 o 
   8   6   1       17.51       18.83      3.52 o 
   9   6   1      224.31      232.36      9.64 o 
  10   6   1        0.47        0.46      2.92 o 
  11   6   1        7.59        3.05      4.51 o 
 -11   7   1       32.38       39.69      8.88 o 
 -10   7   1        0.16       -0.98      2.93 o 
  -9   7   1      195.83      198.62      9.28 o 
  -8   7   1      226.30      229.11      9.33 o 
  -7   7   1      289.86      311.67     15.05 o 
  -6   7   1        3.93        6.33      2.31 o 
  -5   7   1      391.60      394.91     10.63 o 
  -4   7   1       64.06       58.46      3.51 o 
  -3   7   1       38.08       49.24      2.43 o 
  -2   7   1      839.56      802.08     10.27 o 
  -1   7   1       49.62       60.01      2.66 o 
   0   7   1      326.11      355.17      4.67 o 
   1   7   1       58.16       64.87      2.04 o 
   2   7   1       80.17       98.42      3.68 o 
   3   7   1      307.15      318.76      5.71 o 
   4   7   1       92.18      113.98      3.66 o 
   5   7   1       70.97       75.36      4.27 o 
   6   7   1     1727.13     1679.72     38.82 o 
   7   7   1      125.23      110.66      6.35 o 
   8   7   1      395.55      418.04     12.50 o 
   9   7   1        1.37        1.24      3.82 o 
  10   7   1        3.89        5.68      4.90 o 
  11   7   1        1.89        1.87      4.72 o 
 -11   8   1       15.15       20.32      6.71 o 
 -10   8   1       37.35       37.57      7.73 o 
  -9   8   1        5.97        4.27      3.51 o 
  -8   8   1       69.43       52.80      7.64 o 
  -7   8   1       88.28       83.45      5.77 o 
  -6   8   1       10.68       15.93      3.14 o 
  -5   8   1      155.34      159.85     12.29 o 
  -4   8   1      197.41      203.28      6.07 o 
  -3   8   1      143.44      141.83      4.61 o 
  -2   8   1     1118.27     1047.29     11.92 o 
  -1   8   1      259.40      272.23      4.67 o 
   0   8   1     1829.43     1791.82     15.42 o 
   1   8   1     1290.47     1373.14     12.49 o 
   2   8   1      100.93       95.51      3.82 o 
   3   8   1      951.63      904.98     12.30 o 
   4   8   1      158.51      146.72      6.67 o 
   5   8   1     1335.10     1227.38     22.65 o 
   6   8   1        5.68        6.17      3.09 o 
   7   8   1       24.45       18.42      4.09 o 
   8   8   1      143.99      142.07      9.33 o 
   9   8   1       15.48       13.73      5.28 o 
  10   8   1       22.55       24.91     14.42 o 
 -10   9   1       36.17       23.69      6.85 o 
  -9   9   1        0.27       -2.01      3.82 o 
  -8   9   1        7.82        6.63      3.74 o 
  -7   9   1        3.92        2.96      2.95 o 
  -6   9   1        0.04       -2.16      2.16 o 
  -5   9   1      279.42      284.79     10.97 o 
  -4   9   1      100.74      107.14      5.01 o 
  -3   9   1     1873.27     1859.47     23.32 o 
  -2   9   1      542.53      529.86      8.60 o 
  -1   9   1      298.65      289.55      6.77 o 
   0   9   1      921.63      948.27     12.86 o 
   1   9   1      186.72      171.07      5.24 o 
   2   9   1       42.56       33.47      2.91 o 
   3   9   1      584.28      585.70     11.73 o 
   4   9   1       76.44       74.89      5.27 o 
   5   9   1        0.05       -2.57      2.89 o 
   6   9   1       86.98       93.81      7.38 o 
   7   9   1      296.47      295.96     12.59 o 
   8   9   1       42.26       36.71      7.30 o 
   9   9   1       63.14       69.83     11.09 o 
  10   9   1       28.54       20.29      7.05 o 
  -9  10   1      102.35      102.90     10.85 o 
  -8  10   1       64.29       67.74     16.08 o 
  -7  10   1       33.35       34.49      5.47 o 
  -6  10   1       14.36       12.45      4.71 o 
  -5  10   1        0.22       -3.03      3.03 o 
  -4  10   1       61.03       53.42      7.65 o 
  -3  10   1      132.62      122.35      6.66 o 
  -2  10   1      226.84      212.31      8.43 o 
  -1  10   1     2062.90     1959.35     27.77 o 
   0  10   1      121.92      129.09      6.48 o 
   1  10   1      397.50      392.21      9.30 o 
   2  10   1     1747.41     1758.25     29.73 o 
   3  10   1      147.66      155.73     10.85 o 
   4  10   1        3.06        2.40      2.38 o 
   5  10   1       14.87       14.28      3.73 o 
   6  10   1        1.10       -1.00      2.59 o 
   7  10   1        6.45       -0.13      2.93 o 
   8  10   1        2.17        2.85      4.25 o 
   9  10   1        6.41        7.49      5.45 o 
  -8  11   1        1.07        1.39      6.38 o 
  -7  11   1       21.85       26.62      9.98 o 
  -6  11   1      249.23      237.06     21.63 o 
  -5  11   1      126.79      135.03     16.36 o 
  -4  11   1      105.97      100.09     13.86 o 
  -3  11   1      126.38      144.19     10.05 o 
  -2  11   1       84.67       78.59      8.01 o 
  -1  11   1        0.18        3.95      3.02 o 
   0  11   1      209.69      243.63      8.89 o 
   1  11   1       74.24       77.35      5.51 o 
   2  11   1        7.87       16.00      3.26 o 
   3  11   1        3.83        7.39      3.46 o 
   4  11   1      432.19      381.06     21.35 o 
   5  11   1        2.75       -3.36      3.66 o 
   6  11   1       94.61       98.40     10.88 o 
   7  11   1       47.49       57.39     13.31 o 
   8  11   1       13.04        6.65      8.87 o 
  -7  12   1       33.86       28.84     11.37 o 
  -6  12   1       28.28       36.60     11.37 o 
  -5  12   1       71.82       78.74     14.42 o 
  -4  12   1       91.04       98.43     15.25 o 
  -3  12   1        0.36       -3.05      4.71 o 
  -2  12   1      104.31       99.57     14.70 o 
  -1  12   1        4.87        5.75      4.21 o 
   0  12   1      125.08      130.74     11.78 o 
   1  12   1      101.81      123.54      8.89 o 
   2  12   1      177.44      164.26      9.58 o 
   3  12   1      134.19       93.87     10.19 o 
   4  12   1        2.19        7.90      4.90 o 
   5  12   1       29.94       58.64      9.41 o 
   6  12   1      148.19      112.57     17.19 o 
   7  12   1       83.33       72.37     15.53 o 
  -6  13   1      106.02      116.45     18.02 o 
  -5  13   1      178.64      158.87     19.96 o 
  -4  13   1       69.91       78.74     14.70 o 
  -3  13   1       70.41       88.73     14.97 o 
  -2  13   1        1.51        0.83      6.10 o 
  -1  13   1        2.58        4.44      6.10 o 
   0  13   1        0.43        5.21      4.71 o 
   1  13   1        0.01       -3.43      3.43 o 
   2  13   1       35.12       57.67     12.48 o 
   3  13   1      207.55      203.79     20.80 o 
   4  13   1      121.80      160.26     19.69 o 
   5  13   1      188.90      166.36     20.24 o 
   6  13   1        0.81       -0.55      7.21 o 
  -4  14   1        1.61        6.65      8.60 o 
  -3  14   1        2.49       -2.50      6.38 o 
  -2  14   1       85.73      105.36     16.36 o 
  -1  14   1       14.75       34.13      7.42 o 
   0  14   1        6.62       11.95      5.96 o 
   1  14   1       14.76       21.35      9.43 o 
   2  14   1       11.98        6.10      7.76 o 
   3  14   1      127.86      110.91     17.19 o 
   4  14   1        5.90       10.54      8.60 o 
  -1  15   1        2.89       -3.05      7.49 o 
   0  15   1        9.20       11.92      8.87 o 
   1  15   1       19.37       17.75      9.70 o 
 -12   0   2       11.74        3.60      6.10 o 
 -10   0   2      145.65      169.41     16.91 o 
  -8   0   2      498.95      536.96     16.78 o 
  -6   0   2        6.37        1.80      1.57 o 
  -4   0   2     2129.26     2391.05     43.50 o 
  -2   0   2    12019.68    12505.00    202.92 o 
   0   0   2      753.76      774.94     15.09 o 
   2   0   2     8234.81     9260.73    106.95 o 
   4   0   2     1357.85     1238.91     17.73 o 
   6   0   2        0.60        0.81      1.57 o 
   8   0   2       69.16       68.65      6.85 o 
  10   0   2       62.10       62.94      7.90 o 
  12   0   2      134.72      133.09     18.02 o 
 -13   1   2      119.54      127.66     13.12 o 
 -12   1   2       76.10       79.99     19.41 o 
 -11   1   2      276.12      257.88     12.64 o 
 -10   1   2       35.82       32.83      5.85 o 
  -9   1   2      102.10       99.20      5.86 o 
  -8   1   2       92.53       76.17      6.20 o 
  -7   1   2       40.53       45.22      3.32 o 
  -6   1   2      503.84      467.58      9.76 o 
  -5   1   2     1355.19     1521.48     21.82 o 
  -4   1   2     2948.20     3071.97     38.56 o 
  -3   1   2      508.23      588.42      8.46 o 
  -2   1   2     1797.45     1716.29     21.59 o 
  -1   1   2      204.59      217.34      4.01 o 
   0   1   2      560.35      599.65      6.20 o 
   1   1   2       57.39       95.31      1.30 o 
   2   1   2        0.06        1.06      0.34 o 
   3   1   2      837.64      831.77      8.65 o 
   4   1   2      157.83      185.49      4.88 o 
   5   1   2      148.83      162.42      5.76 o 
   6   1   2      524.36      573.18      9.74 o 
   7   1   2      103.27       89.37      3.54 o 
   8   1   2       43.86       48.53      3.69 o 
   9   1   2      553.03      530.49     13.71 o 
  10   1   2       40.93       35.41      4.54 o 
  11   1   2      166.69      177.84     13.43 o 
  12   1   2       99.44       85.06     10.87 o 
 -13   2   2        3.73        9.25      5.65 o 
 -12   2   2        6.17        8.46      4.71 o 
 -11   2   2      133.13      131.25      9.38 o 
 -10   2   2        4.20        1.35      2.13 o 
  -9   2   2       99.46      101.92      6.07 o 
  -8   2   2       20.92       27.93      2.78 o 
  -7   2   2      449.42      464.76     10.31 o 
  -6   2   2      337.00      323.13      7.11 o 
  -5   2   2       18.95        1.43      1.11 o 
  -4   2   2     2449.57     2654.32     27.81 o 
  -3   2   2      550.69      589.43      7.86 o 
  -2   2   2     2403.35     2356.34     26.30 o 
  -1   2   2      322.50      341.65      4.75 o 
   0   2   2      347.71      319.30      3.43 o 
   1   2   2     2475.77     2467.96     20.24 o 
   2   2   2      147.12      160.94      2.15 o 
   3   2   2     1982.05     1939.10     19.61 o 
   4   2   2     1299.71     1366.18     16.38 o 
   5   2   2        9.76       10.45      1.48 o 
   6   2   2       17.51       15.51      2.41 o 
   7   2   2        0.94       -0.03      1.63 o 
   8   2   2       32.68       28.32      3.55 o 
   9   2   2      304.87      291.93     11.73 o 
  10   2   2       44.41       49.43      7.27 o 
  11   2   2        5.16       11.20      4.78 o 
  12   2   2        0.83       -1.43      4.06 o 
 -12   3   2      192.18      183.59     20.24 o 
 -11   3   2      253.52      235.65     12.31 o 
 -10   3   2      193.03      190.09      8.72 o 
  -9   3   2       16.50       16.66      3.11 o 
  -8   3   2       93.27       80.22      6.88 o 
  -7   3   2       89.97       97.44      4.27 o 
  -6   3   2       39.16       35.86      3.84 o 
  -5   3   2     2153.55     2139.99     23.85 o 
  -4   3   2      983.60     1080.10     13.28 o 
  -3   3   2      108.04       83.07      2.59 o 
  -2   3   2        1.66       11.40      0.95 o 
  -1   3   2      179.04      189.33      3.02 o 
   0   3   2      154.88      165.87      3.33 o 
   1   3   2       19.30       40.76      1.21 o 
   2   3   2      268.98      288.44      3.67 o 
   3   3   2     1864.63     2089.21     22.92 o 
   4   3   2     1464.71     1489.22     40.23 o 
   5   3   2      188.33      221.08      5.94 o 
   6   3   2       71.67       70.19      4.24 o 
   7   3   2      280.72      255.11      8.16 o 
   8   3   2      441.64      429.05     11.97 o 
   9   3   2        3.80        3.39      2.30 o 
  10   3   2       97.91       99.94      9.98 o 
  11   3   2       44.66       41.64      7.53 o 
  12   3   2       70.58       68.08     18.30 o 
 -12   4   2        7.78        4.48      4.50 o 
 -11   4   2       71.99       69.74      6.44 o 
 -10   4   2      486.60      480.98     13.97 o 
  -9   4   2       22.16       21.44      3.53 o 
  -8   4   2      849.46      847.95     17.83 o 
  -7   4   2      133.07      139.11      5.02 o 
  -6   4   2     1102.46     1070.38     14.91 o 
  -5   4   2      757.11      782.93     10.35 o 
  -4   4   2      240.43      285.83      5.69 o 
  -3   4   2      106.52       95.11      2.78 o 
  -2   4   2      824.16     1001.25     10.75 o 
  -1   4   2       11.93        4.70      0.67 o 
   0   4   2     1426.61     1449.61     15.36 o 
   1   4   2      372.57      383.96      4.76 o 
   2   4   2     1460.44     1594.59     14.64 o 
   3   4   2      695.17      644.60      8.22 o 
   4   4   2       73.83       41.85      2.68 o 
   5   4   2       28.10       27.44      2.58 o 
   6   4   2      412.98      387.17     11.22 o 
   7   4   2       16.10       14.31      2.83 o 
   8   4   2       11.31        9.42      3.00 o 
   9   4   2        0.01        0.19      2.06 o 
  10   4   2       34.58       38.36      6.86 o 
  11   4   2        4.40        4.31      4.26 o 
  12   4   2       83.01       79.97     14.56 o 
 -12   5   2        1.79        0.13      3.93 o 
 -11   5   2       73.49       65.74     13.21 o 
 -10   5   2      162.60      165.88      8.61 o 
  -9   5   2       64.52       68.43      9.12 o 
  -8   5   2      215.98      184.94      9.44 o 
  -7   5   2       38.69       40.73      4.14 o 
  -6   5   2       96.40       87.58      3.27 o 
  -5   5   2      431.27      430.96      8.20 o 
  -4   5   2        8.24       11.60      1.38 o 
  -3   5   2      101.78      162.26      3.84 o 
  -2   5   2      805.53      757.55      9.12 o 
  -1   5   2        0.59       -0.50      0.50 o 
   0   5   2     1856.04     1996.70     20.81 o 
   1   5   2        5.44       13.39      1.02 o 
   2   5   2      466.36      566.37      6.80 o 
   3   5   2       63.85      107.95      2.80 o 
   4   5   2     1248.51     1370.32     19.22 o 
   5   5   2       22.16       23.94      2.59 o 
   6   5   2      636.31      605.64     12.01 o 
   7   5   2      224.18      205.27     12.57 o 
   8   5   2      190.53      190.14      8.00 o 
   9   5   2       14.53       16.04      3.53 o 
  10   5   2       51.08       71.65      7.87 o 
  11   5   2       53.64       78.85      9.78 o 
 -12   6   2       38.59       38.40      6.44 o 
 -11   6   2        4.33        2.77      3.46 o 
 -10   6   2       58.94       68.55      6.21 o 
  -9   6   2        4.26        4.74      2.81 o 
  -8   6   2      745.27      733.79     16.91 o 
  -7   6   2      978.94      936.65     18.79 o 
  -6   6   2        5.49        4.73      1.45 o 
  -5   6   2     2307.17     2212.02     24.40 o 
  -4   6   2      201.36      199.70      4.75 o 
  -3   6   2      941.20      988.79     12.56 o 
  -2   6   2      138.88      178.96      4.67 o 
  -1   6   2      112.35      111.34      4.19 o 
   0   6   2      391.82      428.76      6.93 o 
   1   6   2     1173.86     1335.25     13.10 o 
   2   6   2        8.95        6.96      0.96 o 
   3   6   2     2331.05     2451.62     23.70 o 
   4   6   2      352.13      330.79      6.56 o 
   5   6   2      829.62      800.59     14.08 o 
   6   6   2      316.56      293.43      9.45 o 
   7   6   2      453.83      446.16     11.98 o 
   8   6   2      151.69      137.14      7.17 o 
   9   6   2        0.14       -2.44      2.44 o 
  10   6   2       10.35        6.99      4.17 o 
  11   6   2        1.35       11.92      8.04 o 
 -11   7   2       81.10       97.21      8.80 o 
 -10   7   2       29.82       29.46      4.83 o 
  -9   7   2      155.04      147.43     10.09 o 
  -8   7   2        0.27        0.54      2.22 o 
  -7   7   2       16.37       20.33      3.43 o 
  -6   7   2       82.72       87.65      5.39 o 
  -5   7   2     1408.39     1261.43     18.72 o 
  -4   7   2      229.41      224.00      7.05 o 
  -3   7   2     1709.97     1728.72     19.68 o 
  -2   7   2      660.39      650.15      9.41 o 
  -1   7   2      594.51      577.17      8.63 o 
   0   7   2       67.44       65.57      2.16 o 
   1   7   2      429.76      392.19      6.48 o 
   2   7   2      592.81      609.57      8.65 o 
   3   7   2       76.47       76.33      2.79 o 
   4   7   2       10.21       13.82      2.07 o 
   5   7   2       17.71       29.22      3.03 o 
   6   7   2       10.15        7.77      2.49 o 
   7   7   2        0.18       -0.86      2.69 o 
   8   7   2      169.32      151.98     11.18 o 
   9   7   2      325.79      299.35     16.36 o 
  10   7   2        0.35        0.57      4.06 o 
  11   7   2       51.75       70.70     14.42 o 
 -11   8   2       14.71       17.82      8.73 o 
 -10   8   2       56.33       55.83      6.94 o 
  -9   8   2        9.45       11.88      3.83 o 
  -8   8   2       75.35       75.23      6.99 o 
  -7   8   2      184.12      187.21      8.19 o 
  -6   8   2     1739.08     1614.99     31.21 o 
  -5   8   2      102.82      108.14      4.85 o 
  -4   8   2       12.59       16.30      2.26 o 
  -3   8   2      265.71      257.56      9.18 o 
  -2   8   2       17.01       15.98      2.75 o 
  -1   8   2      355.72      359.23      6.05 o 
   0   8   2      616.77      649.92      9.27 o 
   1   8   2      128.91      117.78      3.94 o 
   2   8   2       97.40       97.05      3.68 o 
   3   8   2      493.61      453.19     10.47 o 
   4   8   2      177.66      165.96     11.41 o 
   5   8   2      159.21      147.01      7.16 o 
   6   8   2      875.33      841.54     19.49 o 
   7   8   2       15.06       12.44      3.98 o 
   8   8   2       88.99       59.79      8.40 o 
   9   8   2        0.39        0.42      4.12 o 
  10   8   2        1.21        2.49      4.46 o 
 -10   9   2       50.70       73.16      9.98 o 
  -9   9   2        0.03        1.13      5.68 o 
  -8   9   2       11.93        6.62      4.38 o 
  -7   9   2       14.16       15.87      4.89 o 
  -6   9   2       78.57       68.17      5.21 o 
  -5   9   2        0.60       -1.38      1.83 o 
  -4   9   2      854.40      838.53     14.51 o 
  -3   9   2        5.65        5.45      2.40 o 
  -2   9   2     4341.86     4152.08     44.97 o 
  -1   9   2      362.59      376.83      8.25 o 
   0   9   2      623.07      640.38     10.12 o 
   1   9   2      130.54      120.26      4.43 o 
   2   9   2     1134.64     1065.48     17.27 o 
   3   9   2       78.99       67.77      5.00 o 
   4   9   2       61.65       73.62      5.42 o 
   5   9   2       43.38       43.69      5.08 o 
   6   9   2        1.45        3.65      2.82 o 
   7   9   2       41.20       44.25      5.97 o 
   8   9   2       15.40        7.80      5.41 o 
   9   9   2        6.09        3.54      4.85 o 
  -9  10   2       37.56       21.63      9.98 o 
  -8  10   2       56.39       52.96     12.20 o 
  -7  10   2       42.51       39.65     10.54 o 
  -6  10   2      114.11      103.14     14.70 o 
  -5  10   2       30.10       19.69      8.32 o 
  -4  10   2        1.92        3.08      3.20 o 
  -3  10   2      645.26      621.88     16.97 o 
  -2  10   2       52.05       40.44      4.04 o 
  -1  10   2      391.38      381.71      9.07 o 
   0  10   2      167.74      192.32      5.75 o 
   1  10   2      504.60      544.31     10.23 o 
   2  10   2       58.56       61.40      4.22 o 
   3  10   2      297.68      289.67      9.67 o 
   4  10   2       14.14       15.82      3.36 o 
   5  10   2       26.28       20.12      3.71 o 
   6  10   2       27.94       30.36      7.81 o 
   7  10   2        1.08       -3.39      3.62 o 
   8  10   2        0.08       -3.64      3.64 o 
   9  10   2       39.05       49.61     23.57 o 
  -9  11   2        0.86       -0.28      7.21 o 
  -8  11   2       14.10        8.60      7.49 o 
  -7  11   2       27.91       40.76     11.65 o 
  -6  11   2       26.73       23.84      9.43 o 
  -5  11   2       60.69       56.56     12.48 o 
  -4  11   2       39.27       37.99     10.26 o 
  -3  11   2      376.79      364.32     13.23 o 
  -2  11   2       28.92       27.76      4.84 o 
  -1  11   2      742.48      713.39     30.32 o 
   0  11   2       95.26       85.75      5.79 o 
   1  11   2       90.79       91.64      5.99 o 
   2  11   2        0.02       -2.13      2.41 o 
   3  11   2       21.83       13.43      3.98 o 
   4  11   2       99.87      110.00      6.94 o 
   5  11   2       13.77       16.48      3.71 o 
   6  11   2        6.04       11.95      5.09 o 
   7  11   2       57.59       84.50      9.86 o 
   8  11   2       12.78        5.69      5.13 o 
  -8  12   2        6.58        6.93      8.32 o 
  -7  12   2       26.65       23.29     10.26 o 
  -6  12   2       19.29       23.29      9.98 o 
  -5  12   2       56.17       58.78     13.03 o 
  -4  12   2        2.18       -3.60      5.27 o 
  -3  12   2       29.20       49.35     11.09 o 
  -2  12   2        0.06       -0.79      4.57 o 
  -1  12   2       19.86       12.98      3.98 o 
   0  12   2       35.56       37.47      5.45 o 
   1  12   2       56.31       68.48      6.36 o 
   2  12   2       58.64       59.59      6.58 o 
   3  12   2       12.42        6.09      3.54 o 
   4  12   2        4.82        0.58      3.29 o 
   5  12   2       68.06       50.74     12.75 o 
   6  12   2       18.92       20.24      9.43 o 
   7  12   2       49.45       60.44     14.70 o 
  -6  13   2        5.42        4.16      8.04 o 
  -5  13   2        3.38       -4.71      7.21 o 
  -4  13   2       27.44       36.88     11.37 o 
  -3  13   2       13.13       15.25      8.87 o 
  -2  13   2      137.97      135.45     11.26 o 
  -1  13   2        7.78       13.69      5.39 o 
   0  13   2        0.11        0.80      3.91 o 
   1  13   2       15.36       22.72      6.57 o 
   2  13   2       24.72       26.15      5.15 o 
   3  13   2       46.13       32.30      7.06 o 
   4  13   2       48.76       57.39     13.59 o 
   5  13   2        2.87       -0.83      7.49 o 
   6  13   2       42.17       39.37     13.59 o 
  -4  14   2       28.65       36.88     12.48 o 
  -3  14   2        0.01       -3.05      6.93 o 
  -2  14   2        5.22       15.25      9.15 o 
  -1  14   2       22.46       19.22      6.43 o 
   0  14   2       45.06       43.25     11.92 o 
   1  14   2        1.96        3.88      8.04 o 
   2  14   2       10.32        3.05      8.32 o 
   3  14   2       35.06       44.36     12.48 o 
   4  14   2       61.25       47.41     13.59 o 
  -1  15   2        0.39       -0.83      7.21 o 
   0  15   2       43.45       54.62     13.59 o 
 -13   0   3        3.54        2.77      6.65 o 
 -11   0   3        7.82        8.39      4.53 o 
  -9   0   3       31.98       45.47      9.15 o 
  -7   0   3     1193.61     1261.36     29.09 o 
  -5   0   3     2291.13     2247.10     60.86 o 
  -3   0   3       77.73      120.57      5.09 o 
  -1   0   3     8327.49     8747.15    116.06 o 
   1   0   3    28564.99    26263.79    373.69 o 
   3   0   3      185.06      310.59      6.07 o 
   5   0   3       99.28      101.23      4.63 o 
   7   0   3        2.09        1.49      1.98 o 
   9   0   3      114.61      103.84      8.91 o 
  11   0   3        2.68        9.70      7.49 o 
 -13   1   3       36.79       43.80      8.72 o 
 -12   1   3       32.42       31.67      7.26 o 
 -11   1   3       74.88       80.74      7.83 o 
 -10   1   3       55.33       60.96      5.20 o 
  -9   1   3       20.41       18.27      4.51 o 
  -8   1   3       34.87       19.23      2.92 o 
  -7   1   3      111.40      124.23      5.23 o 
  -6   1   3       93.36      111.16      4.58 o 
  -5   1   3     2071.46     2168.65     29.50 o 
  -4   1   3     2223.44     2340.46     35.21 o 
  -3   1   3     1938.41     1881.02     22.09 o 
  -2   1   3     5797.42     5544.22     65.26 o 
  -1   1   3      145.88      155.72      3.59 o 
   0   1   3    19792.44    17483.31    463.39 o 
   1   1   3    20395.72    19029.88    232.97 o 
   2   1   3      160.97      170.89      2.21 o 
   3   1   3      178.71      159.11      2.62 o 
   4   1   3       51.96       52.61      1.70 o 
   5   1   3     1027.25      983.72     12.64 o 
   6   1   3      206.54      222.63      4.70 o 
   7   1   3       12.34       13.12      2.09 o 
   8   1   3        0.12       -0.06      1.72 o 
   9   1   3      711.27      702.62     17.33 o 
  10   1   3      111.32      121.34     24.68 o 
  11   1   3        3.80        5.11      4.58 o 
  12   1   3       62.39       56.03      9.41 o 
 -13   2   3        0.16       -2.16      4.06 o 
 -12   2   3        3.31        1.56      4.26 o 
 -11   2   3        5.17       12.41      4.16 o 
 -10   2   3      115.62      135.37      7.75 o 
  -9   2   3      111.17      106.69      6.18 o 
  -8   2   3      423.98      436.66      9.77 o 
  -7   2   3     2627.54     2708.82     33.96 o 
  -6   2   3       26.62       23.40      2.48 o 
  -5   2   3       30.66       28.89      4.36 o 
  -4   2   3        1.32       -0.30      0.62 o 
  -3   2   3      222.85      211.42      5.14 o 
  -2   2   3      595.03      577.02     10.33 o 
  -1   2   3     1142.61     1125.29     13.65 o 
   0   2   3        0.25        2.79      0.68 o 
   1   2   3      191.73      194.78      3.34 o 
   2   2   3       98.46      124.10      2.43 o 
   3   2   3        1.64        1.70      0.39 o 
   4   2   3      836.41      799.35     10.98 o 
   5   2   3       17.99       17.10      1.79 o 
   6   2   3     1072.04     1049.45     14.74 o 
   7   2   3      328.12      330.31      8.13 o 
   8   2   3      627.30      608.89     12.26 o 
   9   2   3        0.03       -0.80      1.88 o 
  10   2   3        9.54        9.30      4.66 o 
  11   2   3       57.55       69.61      9.40 o 
  12   2   3        3.79        0.13      3.79 o 
 -12   3   3       83.52       89.07     11.37 o 
 -11   3   3       29.71       33.69      7.24 o 
 -10   3   3      519.11      512.31     14.30 o 
  -9   3   3      122.10      148.17      7.35 o 
  -8   3   3       45.25       34.96      3.52 o 
  -7   3   3        5.82        7.56      1.82 o 
  -6   3   3      223.54      225.92      6.06 o 
  -5   3   3      157.19      145.56      4.84 o 
  -4   3   3       38.35       58.02      2.43 o 
  -3   3   3      298.99      346.17      6.44 o 
  -2   3   3     1584.06     1636.89     18.10 o 
  -1   3   3       24.92       22.53      1.54 o 
   0   3   3      672.87      624.00      5.79 o 
   1   3   3      177.43      184.93      2.82 o 
   2   3   3       22.74       17.52      0.96 o 
   3   3   3      657.49      569.21      8.42 o 
   4   3   3       12.70        9.34      1.38 o 
   5   3   3       43.91       40.29      2.56 o 
   6   3   3       46.29       46.87      3.02 o 
   7   3   3      325.28      319.56      9.35 o 
   8   3   3       73.92       67.34      6.55 o 
   9   3   3       41.22       39.01      4.38 o 
  10   3   3      202.75      208.14     33.27 o 
  11   3   3       84.89       89.12     10.39 o 
  12   3   3       63.62       88.45     16.08 o 
 -12   4   3       37.93       34.22      7.38 o 
 -11   4   3       13.10       16.54      3.91 o 
 -10   4   3       44.61       39.01      4.88 o 
  -9   4   3      281.26      287.66     10.04 o 
  -8   4   3     1472.52     1448.99     30.21 o 
  -7   4   3      142.17      159.95      5.62 o 
  -6   4   3      353.97      339.10      6.94 o 
  -5   4   3     1138.87     1228.34     15.73 o 
  -4   4   3     1376.54     1449.09     17.69 o 
  -3   4   3       68.71       55.40      2.87 o 
  -2   4   3      352.28      372.09      5.71 o 
  -1   4   3       17.30       33.69      1.42 o 
   0   4   3     2270.11     2322.50     23.12 o 
   1   4   3     3063.35     3413.53     30.03 o 
   2   4   3      317.51      341.90      4.85 o 
   3   4   3      975.63      931.49     12.30 o 
   4   4   3      339.45      298.60      6.23 o 
   5   4   3      924.91      877.09     12.99 o 
   6   4   3        0.45       -0.39      1.41 o 
   7   4   3      679.85      694.23     15.16 o 
   8   4   3      154.49      152.64     10.36 o 
   9   4   3      105.67      110.43      7.00 o 
  10   4   3       12.21        7.58      5.27 o 
  11   4   3       41.64       33.14     11.78 o 
 -12   5   3        0.37       -3.19      3.19 o 
 -11   5   3      617.57      614.91     25.28 o 
 -10   5   3       39.19       41.51      5.92 o 
  -9   5   3      237.71      248.12     18.17 o 
  -8   5   3        5.13        6.84      2.36 o 
  -7   5   3       17.98       20.41      2.54 o 
  -6   5   3       48.70       51.05      3.20 o 
  -5   5   3       78.24       78.63      3.73 o 
  -4   5   3      211.15      254.02      6.07 o 
  -3   5   3      491.35      515.72      8.26 o 
  -2   5   3      178.65      159.28      3.62 o 
  -1   5   3       29.46       43.03      1.81 o 
   0   5   3       23.18       30.68      2.16 o 
   1   5   3       22.94        8.06      1.12 o 
   2   5   3      349.33      373.47      5.16 o 
   3   5   3      409.37      474.46      6.58 o 
   4   5   3       50.72       60.47      3.04 o 
   5   5   3       18.91       20.60      2.19 o 
   6   5   3        0.06       -0.56      1.56 o 
   7   5   3       77.20       78.97      4.74 o 
   8   5   3        5.70        5.86      2.52 o 
   9   5   3      346.85      365.41     13.42 o 
  10   5   3       39.51       42.81      7.58 o 
  11   5   3       73.48       63.79     11.92 o 
 -12   6   3        5.75        8.56      4.25 o 
 -11   6   3        1.78        1.00      3.24 o 
 -10   6   3       53.75       45.87      8.13 o 
  -9   6   3       75.39       75.04      8.94 o 
  -8   6   3      425.21      444.04     12.74 o 
  -7   6   3      218.25      209.97      8.86 o 
  -6   6   3     1035.61     1059.96     15.05 o 
  -5   6   3      208.50      207.01      9.33 o 
  -4   6   3      637.38      633.66     10.24 o 
  -3   6   3      234.74      262.60      5.71 o 
  -2   6   3       53.71       59.97      2.40 o 
  -1   6   3      120.83      113.87      2.81 o 
   0   6   3       12.25       21.69      3.32 o 
   1   6   3     2497.97     2736.24     27.77 o 
   2   6   3      427.42      425.26      5.86 o 
   3   6   3       37.14       48.25      2.12 o 
   4   6   3      977.17      975.13     14.08 o 
   5   6   3       69.70       66.56      3.94 o 
   6   6   3      521.14      470.38     13.43 o 
   7   6   3        0.44       -0.16      1.68 o 
   8   6   3       50.78       53.38      5.07 o 
   9   6   3      113.65      103.17      9.98 o 
  10   6   3        1.52        1.10      4.21 o 
  11   6   3        2.71        5.82      7.49 o 
 -11   7   3      116.10      133.57      9.91 o 
 -10   7   3      368.10      391.82     15.05 o 
  -9   7   3       10.07        3.82      3.22 o 
  -8   7   3      335.84      345.03     12.29 o 
  -7   7   3        9.42        8.15      2.61 o 
  -6   7   3       63.97       59.57      3.84 o 
  -5   7   3      149.99      151.18      6.41 o 
  -4   7   3      994.51      929.83     14.86 o 
  -3   7   3       11.32       14.62      2.19 o 
  -2   7   3     1164.75     1168.61     14.34 o 
  -1   7   3       55.15       50.14      2.87 o 
   0   7   3      340.31      328.91      6.93 o 
   1   7   3        2.86        4.61      1.20 o 
   2   7   3       83.52       97.66      3.67 o 
   3   7   3      302.90      284.38      7.00 o 
   4   7   3        8.29        1.71      1.88 o 
   5   7   3        2.69        2.07      2.14 o 
   6   7   3      232.88      250.53     10.61 o 
   7   7   3       27.13       22.12      4.82 o 
   8   7   3       26.95       12.54      3.94 o 
   9   7   3       66.31       68.86     17.05 o 
  10   7   3      112.04      110.25     26.48 o 
 -11   8   3       24.03       26.41      5.79 o 
 -10   8   3        6.84        6.60      4.07 o 
  -9   8   3       72.07       65.93      7.53 o 
  -8   8   3       99.11      116.75     13.53 o 
  -7   8   3      242.76      230.17     10.10 o 
  -6   8   3        7.90       14.01      2.93 o 
  -5   8   3     2725.81     2585.52     33.36 o 
  -4   8   3        2.00        1.81      1.62 o 
  -3   8   3        0.51        1.20      1.24 o 
  -2   8   3       24.03       29.00      2.92 o 
  -1   8   3       48.75       52.41      5.82 o 
   0   8   3       17.63       13.58      2.00 o 
   1   8   3      171.58      194.82      5.07 o 
   2   8   3      510.68      476.67      9.01 o 
   3   8   3       47.82       59.73      4.88 o 
   4   8   3       58.68       60.73      4.85 o 
   5   8   3       15.59       10.00      2.83 o 
   6   8   3        0.03       -0.01      2.18 o 
   7   8   3       24.95       35.04      5.86 o 
   8   8   3       35.89       38.80      7.25 o 
   9   8   3        0.85        0.30      4.30 o 
  10   8   3       25.44       24.82      7.06 o 
 -10   9   3        0.13       -0.38      4.41 o 
  -9   9   3      111.19      111.03     10.62 o 
  -8   9   3       21.00       18.74      4.32 o 
  -7   9   3        1.05       -0.04      2.60 o 
  -6   9   3      159.82      152.59      8.16 o 
  -5   9   3      477.32      480.45     13.67 o 
  -4   9   3      143.84      130.66      7.47 o 
  -3   9   3      153.99      166.30      6.77 o 
  -2   9   3       30.68       26.52      3.39 o 
  -1   9   3      162.92      146.69      5.54 o 
   0   9   3      363.55      374.06      8.01 o 
   1   9   3      109.10      109.14      4.42 o 
   2   9   3      342.64      350.42      7.92 o 
   3   9   3     1004.84      950.13     20.45 o 
   4   9   3       25.48       33.41      4.72 o 
   5   9   3      107.50      102.46      6.50 o 
   6   9   3        9.76        7.09      2.91 o 
   7   9   3       91.22      109.66     10.48 o 
   8   9   3        0.19       -0.72      3.43 o 
   9   9   3       32.51       52.47      8.96 o 
  -9  10   3       29.35       37.99     11.92 o 
  -8  10   3       30.67       28.84     10.26 o 
  -7  10   3       28.66       24.95      8.87 o 
  -6  10   3       45.26       35.77      9.98 o 
  -5  10   3       98.81      133.09     15.25 o 
  -4  10   3        1.02        2.04      2.24 o 
  -3  10   3        0.07       -0.41      1.92 o 
  -2  10   3       29.46       31.75      3.26 o 
  -1  10   3       24.08       26.14      3.08 o 
   0  10   3      159.28      157.14      5.44 o 
   1  10   3      426.99      393.95      8.67 o 
   2  10   3       29.41       24.86      3.05 o 
   3  10   3        6.83        8.48      2.82 o 
   4  10   3        5.22        5.59      2.59 o 
   5  10   3        1.77       -1.09      2.26 o 
   6  10   3      136.19      124.62     15.39 o 
   7  10   3       39.54       51.69      8.49 o 
   8  10   3        4.51       14.68      5.92 o 
  -9  11   3        9.97       13.03      8.60 o 
  -8  11   3       32.25       19.13      8.87 o 
  -7  11   3        0.02       -2.22      6.38 o 
  -6  11   3        0.03        0.83      5.27 o 
  -5  11   3        4.45       17.19      7.76 o 
  -4  11   3       72.34       72.64     12.20 o 
  -3  11   3       90.43      100.36     10.26 o 
  -2  11   3      342.80      357.66     13.17 o 
  -1  11   3        9.19        2.66      2.45 o 
   0  11   3       67.37       70.87      5.41 o 
   1  11   3        3.59        2.68      2.01 o 
   2  11   3       91.40       89.63      6.09 o 
   3  11   3        6.43        9.74      3.01 o 
   4  11   3       11.21       11.26      3.28 o 
   5  11   3        0.02       -1.90      2.65 o 
   6  11   3        8.13        9.84      4.03 o 
   7  11   3        8.68       11.88      5.58 o 
   8  11   3       32.66       27.69      7.44 o 
  -7  12   3       23.21       47.41     13.03 o 
  -6  12   3        0.13        0.00      6.38 o 
  -5  12   3       14.89        7.21      7.49 o 
  -4  12   3      128.91      115.34     15.80 o 
  -3  12   3       16.79       12.14      3.95 o 
  -2  12   3        2.83        1.25      3.17 o 
  -1  12   3        0.29       -1.76      3.49 o 
   0  12   3       38.40       51.89      6.63 o 
   1  12   3       31.19       26.22      4.94 o 
   2  12   3       10.00       19.14      4.59 o 
   3  12   3       23.63       37.72      5.73 o 
   4  12   3      105.18      129.72     14.00 o 
   5  12   3        4.94        5.66      7.35 o 
   6  12   3       11.30        7.49      7.21 o 
   7  12   3        6.81       12.48      9.15 o 
  -6  13   3        0.27       12.75      8.87 o 
  -5  13   3       12.43       10.81      8.60 o 
  -4  13   3       64.69       54.34     12.48 o 
  -3  13   3        0.03        4.71      6.93 o 
  -2  13   3       17.14       14.97      5.49 o 
  -1  13   3      100.93      111.28      8.73 o 
   0  13   3       46.34       59.70     10.48 o 
   1  13   3       37.99       43.00      6.20 o 
   2  13   3        0.34        4.30      4.51 o 
   3  13   3       25.56       35.91      7.50 o 
   4  13   3        0.70       -0.25      4.60 o 
   5  13   3       22.37       32.16     11.37 o 
  -4  14   3       19.05       20.52     10.81 o 
  -3  14   3       19.60       15.25      8.87 o 
  -2  14   3        8.76       15.25      8.87 o 
  -1  14   3        0.00        0.01      4.60 o 
   0  14   3       26.90       34.38     10.26 o 
   1  14   3       52.53       62.66     13.59 o 
   2  14   3       21.66       13.59      9.70 o 
   3  14   3      199.61      201.62     23.29 o 
 -12   0   4       58.38       58.23     13.03 o 
 -10   0   4       85.22       92.47      8.19 o 
  -8   0   4        0.90        2.43      2.44 o 
  -6   0   4      285.54      219.54      9.36 o 
  -4   0   4     4538.89     4766.23     82.63 o 
  -2   0   4     1670.89     1718.74     26.47 o 
   0   0   4    29711.47    26934.46    868.26 o 
   2   0   4     2854.09     2896.18     35.93 o 
   4   0   4      989.73     1097.80     16.33 o 
   6   0   4      441.06      433.00      9.44 o 
   8   0   4        4.73        1.80      2.72 o 
  10   0   4       12.68       13.03      7.21 o 
 -13   1   4       37.64       60.57      9.99 o 
 -12   1   4       26.65       27.64      8.46 o 
 -11   1   4       83.84       89.63     13.03 o 
 -10   1   4      175.81      207.02      9.99 o 
  -9   1   4        0.53       -0.43      2.32 o 
  -8   1   4      639.02      604.59     20.05 o 
  -7   1   4       15.85       15.75      2.45 o 
  -6   1   4        0.55        0.29      1.07 o 
  -5   1   4       87.18      103.49      4.30 o 
  -4   1   4        0.90        2.67      1.09 o 
  -3   1   4      249.58      312.92      6.05 o 
  -2   1   4     4959.90     5103.04     70.38 o 
  -1   1   4      207.37      259.42      4.88 o 
   0   1   4     1667.39     1879.32     21.57 o 
   1   1   4     4480.97     4814.18     43.28 o 
   2   1   4     1120.67     1111.89     14.24 o 
   3   1   4       94.57       82.31      2.56 o 
   4   1   4     1033.87     1051.16     10.47 o 
   5   1   4      324.05      329.94      4.92 o 
   6   1   4       37.35       41.43      2.24 o 
   7   1   4       72.83       78.02      3.96 o 
   8   1   4       39.78       43.94      4.44 o 
   9   1   4       52.40       49.44      4.59 o 
  10   1   4       44.98       40.96      7.44 o 
  11   1   4       11.39        8.87      5.10 o 
 -13   2   4      187.28      206.93     22.32 o 
 -12   2   4       21.43       25.13      6.74 o 
 -11   2   4        0.97        2.21      2.68 o 
 -10   2   4       47.25       52.03      5.69 o 
  -9   2   4       49.45       39.94      3.61 o 
  -8   2   4        5.47       11.84      2.34 o 
  -7   2   4      465.86      489.14     11.21 o 
  -6   2   4     1096.47     1043.82     20.49 o 
  -5   2   4     3013.78     3018.44     35.42 o 
  -4   2   4      451.17      427.80     10.37 o 
  -3   2   4     1004.82      914.84     18.61 o 
  -2   2   4       21.81       18.09      1.88 o 
  -1   2   4      560.43      582.86      8.41 o 
   0   2   4       51.51       59.06      1.80 o 
   1   2   4     1117.15     1160.81     10.48 o 
   2   2   4       86.67       84.41      1.95 o 
   3   2   4      275.52      329.64      4.01 o 
   4   2   4       35.49       36.14      1.44 o 
   5   2   4       73.84      103.31      3.27 o 
   6   2   4       28.84       25.78      2.09 o 
   7   2   4      740.93      738.77     12.18 o 
   8   2   4       13.02       14.08      2.79 o 
   9   2   4      107.12      111.07      6.29 o 
  10   2   4        2.87        3.33      3.92 o 
  11   2   4      140.04      146.45     12.54 o 
 -12   3   4       42.85       51.34      8.82 o 
 -11   3   4      204.16      221.67     11.32 o 
 -10   3   4       55.69       63.48      7.19 o 
  -9   3   4        0.06       -0.42      2.00 o 
  -8   3   4      249.32      232.97      9.37 o 
  -7   3   4     1644.52     1566.26     22.51 o 
  -6   3   4      209.98      242.17      5.78 o 
  -5   3   4      248.18      212.46      5.09 o 
  -4   3   4      412.17      458.02      8.76 o 
  -3   3   4        5.64        5.54      1.08 o 
  -2   3   4     1662.25     1681.90     20.52 o 
  -1   3   4      170.85      111.76      2.74 o 
   0   3   4     1336.23     1369.05     15.21 o 
   1   3   4      788.85      705.64      8.12 o 
   2   3   4      181.45      154.33      2.84 o 
   3   3   4      568.85      540.55      5.89 o 
   4   3   4      153.42      173.12      4.87 o 
   5   3   4      612.64      623.03     10.07 o 
   6   3   4      453.44      479.45      8.96 o 
   7   3   4        0.67        0.68      1.33 o 
   8   3   4       78.99       81.66      8.80 o 
   9   3   4       32.19       34.80      4.16 o 
  10   3   4       40.88       56.29     16.91 o 
  11   3   4       68.00       78.87     17.88 o 
 -12   4   4       65.46       92.18      8.98 o 
 -11   4   4       68.98       74.84     15.22 o 
 -10   4   4       36.31       29.90      5.06 o 
  -9   4   4       11.56       13.16      3.17 o 
  -8   4   4       45.03       28.34      3.02 o 
  -7   4   4       13.87       12.43      2.17 o 
  -6   4   4      458.97      417.08      8.09 o 
  -5   4   4       31.20       30.40      2.23 o 
  -4   4   4      879.32      775.07     12.24 o 
  -3   4   4      505.64      641.94     10.30 o 
  -2   4   4      419.50      409.62      7.26 o 
  -1   4   4      722.61      728.24      9.47 o 
   0   4   4      413.94      526.52      7.76 o 
   1   4   4       76.21       75.82      2.10 o 
   2   4   4     1571.33     1660.95     15.35 o 
   3   4   4       19.74       22.05      1.25 o 
   4   4   4      793.26      806.28     11.76 o 
   5   4   4      422.54      437.68      8.58 o 
   6   4   4     1054.38     1021.81     19.93 o 
   7   4   4       27.07       24.72      3.05 o 
   8   4   4      466.43      463.54     12.41 o 
   9   4   4       15.09       15.94      5.00 o 
  10   4   4       77.90       96.34     10.08 o 
  11   4   4        0.42       -3.46      3.46 o 
 -12   5   4      228.02      251.74     17.12 o 
 -11   5   4       14.53       10.78      3.85 o 
 -10   5   4      208.23      238.08     11.61 o 
  -9   5   4       59.50       62.41      7.64 o 
  -8   5   4      180.71      174.10      7.88 o 
  -7   5   4      310.29      260.52      6.61 o 
  -6   5   4        0.48        1.16      1.14 o 
  -5   5   4       15.94       11.82      1.88 o 
  -4   5   4       87.33       74.96      4.37 o 
  -3   5   4      176.16      183.33      4.95 o 
  -2   5   4      580.70      614.64     10.29 o 
  -1   5   4     1737.18     1842.99     21.35 o 
   0   5   4      770.64      953.58     12.63 o 
   1   5   4     1047.89     1049.15     12.55 o 
   2   5   4       29.30       20.81      1.27 o 
   3   5   4       11.85       14.35      1.20 o 
   4   5   4      416.42      425.91      8.02 o 
   5   5   4       80.52       67.76      3.46 o 
   6   5   4      162.64      164.72      6.19 o 
   7   5   4        1.34        2.76      1.84 o 
   8   5   4       19.26       17.52      3.38 o 
   9   5   4        3.16        4.99      3.24 o 
  10   5   4      130.96      133.87     11.49 o 
  11   5   4       20.30       26.34     10.26 o 
 -12   6   4       22.85       28.22      5.83 o 
 -11   6   4        2.09        1.70      3.47 o 
 -10   6   4       10.74        6.65      3.68 o 
  -9   6   4      280.91      295.99     19.51 o 
  -8   6   4        0.04        3.06      2.47 o 
  -7   6   4     1400.37     1430.57     19.57 o 
  -6   6   4      441.15      457.29      8.88 o 
  -5   6   4      121.50      113.99      5.21 o 
  -4   6   4        4.01        2.00      1.16 o 
  -3   6   4        0.27        0.18      0.76 o 
  -2   6   4      687.60      700.91     10.20 o 
  -1   6   4       72.59       94.44      3.91 o 
   0   6   4        1.26        1.85      0.99 o 
   1   6   4      527.27      520.86      8.03 o 
   2   6   4       24.72       18.13      1.44 o 
   3   6   4      486.30      509.78      6.91 o 
   4   6   4      173.55      151.88      4.76 o 
   5   6   4       34.62       30.69      3.43 o 
   6   6   4      392.33      376.39     13.30 o 
   7   6   4      535.14      505.90     13.62 o 
   8   6   4      177.83      173.22     13.45 o 
   9   6   4       27.05       23.93      8.73 o 
  10   6   4        6.20        3.05      6.93 o 
 -11   7   4      152.08      161.44     10.78 o 
 -10   7   4        9.40       11.82      4.03 o 
  -9   7   4      161.52      178.28     19.61 o 
  -8   7   4       14.74       19.18      3.98 o 
  -7   7   4       65.14       59.47      7.55 o 
  -6   7   4       21.23       25.15      5.79 o 
  -5   7   4       36.65       34.16      3.12 o 
  -4   7   4      308.87      322.94      8.42 o 
  -3   7   4      104.87       97.50      3.94 o 
  -2   7   4      607.13      618.04      9.05 o 
  -1   7   4      107.18       77.49      4.17 o 
   0   7   4      130.75      144.21      4.69 o 
   1   7   4     1576.94     1557.75     19.10 o 
   2   7   4       11.76       15.52      1.84 o 
   3   7   4      127.36      103.67      4.79 o 
   4   7   4      106.10      125.47      7.12 o 
   5   7   4      370.88      349.89     13.85 o 
   6   7   4      177.11      170.63     11.73 o 
   7   7   4      146.27      128.54      7.33 o 
   8   7   4       14.98       10.03      4.85 o 
   9   7   4      167.60      180.01     13.04 o 
  10   7   4       84.73       57.49      9.10 o 
 -11   8   4      101.57      139.90     18.47 o 
 -10   8   4       18.69        6.99      4.14 o 
  -9   8   4        8.45        5.98      3.40 o 
  -8   8   4      535.76      509.40     18.64 o 
  -7   8   4      110.27      101.79      8.45 o 
  -6   8   4       66.54       76.04      6.13 o 
  -5   8   4        0.42        5.36      2.08 o 
  -4   8   4       44.32       40.28      3.44 o 
  -3   8   4      170.51      145.33      7.13 o 
  -2   8   4      426.13      444.85     10.97 o 
  -1   8   4      153.42      156.05      6.25 o 
   0   8   4      433.45      443.55      9.63 o 
   1   8   4        1.89        6.19      1.66 o 
   2   8   4       77.09       98.38      5.60 o 
   3   8   4       38.11       22.15      2.85 o 
   4   8   4      459.61      431.51     11.97 o 
   5   8   4       44.00       52.46      5.18 o 
   6   8   4      278.53      251.86      9.76 o 
   7   8   4      347.07      348.66     13.86 o 
   8   8   4        0.68        3.14      3.99 o 
   9   8   4       30.87       42.28      8.13 o 
 -10   9   4      208.27      212.94     21.90 o 
  -9   9   4       39.71       47.32      8.01 o 
  -8   9   4      140.18      152.68     11.83 o 
  -7   9   4       15.27        9.99      4.40 o 
  -6   9   4       51.30       43.20     12.89 o 
  -5   9   4       70.77       76.97     11.20 o 
  -4   9   4      349.79      319.23     11.02 o 
  -3   9   4       18.20       14.81      3.26 o 
  -2   9   4      425.83      438.82     11.38 o 
  -1   9   4      151.71      149.75      6.61 o 
   0   9   4      462.14      490.72     10.97 o 
   1   9   4      145.15      134.27      6.37 o 
   2   9   4      529.80      491.41     11.06 o 
   3   9   4       40.83       44.79      4.61 o 
   4   9   4       10.97        6.12      2.64 o 
   5   9   4       55.45       54.17      5.28 o 
   6   9   4       42.62       32.55      4.46 o 
   7   9   4       38.56       39.75      6.03 o 
   8   9   4      191.30      180.20     13.72 o 
   9   9   4        5.15        4.52      5.25 o 
  -9  10   4        0.07       -4.99      6.10 o 
  -7  10   4       29.37       13.03      7.76 o 
  -6  10   4       91.83       88.15      8.92 o 
  -5  10   4      147.04      161.93     10.85 o 
  -4  10   4       85.09       86.80      6.40 o 
  -3  10   4      106.84      110.83      6.94 o 
  -2  10   4      500.27      495.85     12.65 o 
  -1  10   4       72.23       71.90      4.54 o 
   0  10   4        1.62       -0.75      1.47 o 
   1  10   4       85.53       87.59      4.44 o 
   2  10   4      318.34      291.10      8.61 o 
   3  10   4      292.41      309.29     10.50 o 
   4  10   4       88.33      107.98      6.80 o 
   5  10   4       14.01       10.88      3.29 o 
   6  10   4        4.75        4.09      3.31 o 
   7  10   4       94.04       86.35      8.65 o 
   8  10   4       44.74       47.54      8.62 o 
  -8  11   4        0.20        0.00      6.38 o 
  -7  11   4       32.76       11.37      8.60 o 
  -6  11   4        8.41        1.66      6.38 o 
  -5  11   4        5.05        9.43      6.93 o 
  -4  11   4       10.30        6.67      3.91 o 
  -3  11   4       44.94       48.03     16.91 o 
  -2  11   4       28.77       25.39      3.88 o 
  -1  11   4      320.09      346.58      9.46 o 
   0  11   4        0.02       -1.63      1.63 o 
   1  11   4      220.33      227.20      7.76 o 
   2  11   4        0.34        0.80      1.87 o 
   3  11   4      281.36      221.62      9.45 o 
   4  11   4       83.86       73.19      7.10 o 
   5  11   4        0.95        0.77      3.05 o 
   6  11   4        9.22        8.99      3.92 o 
   7  11   4       28.56       23.13      6.85 o 
  -7  12   4       53.57       40.48     12.48 o 
  -6  12   4        0.09        4.99      6.93 o 
  -5  12   4       66.57       75.14     14.14 o 
  -4  12   4        1.06        0.55      6.10 o 
  -3  12   4       49.47       55.86      7.81 o 
  -2  12   4       68.89       63.08      6.77 o 
  -1  12   4        7.52        5.17      2.93 o 
   0  12   4        5.14        2.31      2.75 o 
   1  12   4        6.49       -1.03      2.85 o 
   2  12   4       32.72       24.78      5.06 o 
   3  12   4       20.69       23.78     15.67 o 
   4  12   4       50.86       55.24      8.72 o 
   5  12   4      112.45      105.97      8.90 o 
   6  12   4       97.02      138.36     10.27 o 
  -6  13   4       10.10        9.70      9.15 o 
  -5  13   4        0.01       -5.55      6.65 o 
  -4  13   4        0.00       -1.66      6.38 o 
  -3  13   4        6.12        0.31      4.50 o 
  -2  13   4       15.46       18.51      5.87 o 
  -1  13   4        0.05       -2.57      3.82 o 
   0  13   4       78.91       88.45     14.42 o 
   1  13   4        0.52       -1.64      3.86 o 
   2  13   4       96.81       79.49      9.66 o 
   3  13   4        0.49        0.02      5.13 o 
   4  13   4       41.67       41.79      8.39 o 
   5  13   4        0.36       -2.85      4.38 o 
  -4  14   4       66.47      120.89     17.47 o 
  -3  14   4       36.16       45.19     12.48 o 
  -2  14   4       54.57       78.33     10.10 o 
  -1  14   4       10.62        5.27      7.49 o 
   0  14   4       15.79       17.47      9.15 o 
   1  14   4       24.90       49.35     13.31 o 
   2  14   4       12.75       19.38      6.46 o 
   3  14   4        0.09       -2.70      4.53 o 
 -13   0   5      141.75      186.05     21.63 o 
 -11   0   5      620.96      622.19     34.94 o 
  -9   0   5       27.82       34.69      5.46 o 
  -7   0   5      369.08      413.01     14.64 o 
  -5   0   5      438.22      420.36     13.42 o 
  -3   0   5      431.74      330.51     10.59 o 
  -1   0   5     1683.19     1468.25     23.53 o 
   1   0   5     7040.26     7068.59     95.94 o 
   3   0   5     1822.13     2027.48     31.45 o 
   5   0   5      150.40      150.56      4.09 o 
   7   0   5     1062.76     1043.62     26.09 o 
   9   0   5      647.11      687.53     32.72 o 
  11   0   5       16.57       28.56     10.26 o 
 -13   1   5        0.63        7.91      5.37 o 
 -12   1   5        1.76       -0.14      3.92 o 
 -11   1   5      118.96      116.39      8.40 o 
 -10   1   5      201.01      222.86      8.66 o 
  -9   1   5      130.02      122.58      6.26 o 
  -8   1   5      148.57      125.53      6.09 o 
  -7   1   5      583.63      595.14     12.92 o 
  -6   1   5        3.13        2.14      1.60 o 
  -5   1   5       21.88       28.26      3.36 o 
  -4   1   5      319.77      329.98      6.91 o 
  -3   1   5      970.70      935.61     13.36 o 
  -2   1   5      220.55      242.28      5.88 o 
  -1   1   5       30.99       20.94      1.60 o 
   0   1   5      677.51      799.01     11.15 o 
   1   1   5      302.77      255.45      5.14 o 
   2   1   5        2.87        6.79      1.04 o 
   3   1   5        3.10        1.43      0.82 o 
   4   1   5      630.81      575.66      7.05 o 
   5   1   5      107.91      122.00      3.55 o 
   6   1   5      130.60      133.81      3.51 o 
   7   1   5      276.75      283.09      7.43 o 
   8   1   5       10.07        7.17      2.56 o 
   9   1   5       56.65       63.48      4.96 o 
  10   1   5      491.92      483.45     20.97 o 
  11   1   5        6.06        2.22      6.65 o 
 -13   2   5       97.68      109.03     12.83 o 
 -12   2   5      182.84      167.29     13.82 o 
 -11   2   5       17.72       16.21      4.21 o 
 -10   2   5      110.13      116.69     11.45 o 
  -9   2   5      660.01      597.78     14.15 o 
  -8   2   5       36.33       30.16      3.54 o 
  -7   2   5      200.82      184.27      6.73 o 
  -6   2   5      170.42      188.43      6.41 o 
  -5   2   5       64.67       75.46      5.49 o 
  -4   2   5     1157.20     1045.61     15.04 o 
  -3   2   5       10.91       14.61      1.85 o 
  -2   2   5      568.77      491.30      9.25 o 
  -1   2   5      225.43      208.20      5.84 o 
   0   2   5      848.30      894.17     11.70 o 
   1   2   5        6.51        7.39      0.81 o 
   2   2   5        0.22        2.15      0.53 o 
   3   2   5      192.91      188.47      3.43 o 
   4   2   5      585.14      626.27      6.48 o 
   5   2   5        0.04        0.42      0.71 o 
   6   2   5      153.39      161.41      4.25 o 
   7   2   5      143.04      138.11      4.79 o 
   8   2   5      697.34      696.74     16.56 o 
   9   2   5      313.38      305.71     15.48 o 
  10   2   5       12.71        9.59      6.93 o 
  11   2   5        0.40        0.54      5.41 o 
 -12   3   5        5.30        5.61      3.61 o 
 -11   3   5       19.16       20.84      4.53 o 
 -10   3   5      444.64      440.11     15.20 o 
  -9   3   5       13.87       12.31      3.72 o 
  -8   3   5        1.14        1.45      1.60 o 
  -7   3   5      375.75      331.70     10.39 o 
  -6   3   5       26.29       27.20      2.37 o 
  -5   3   5       91.19       86.11      4.12 o 
  -4   3   5       61.12       40.55      2.56 o 
  -3   3   5      394.71      478.68      8.49 o 
  -2   3   5      247.53      244.05      6.03 o 
  -1   3   5      124.50       92.44      3.26 o 
   0   3   5       21.72       14.74      2.70 o 
   1   3   5      419.40      405.88      5.56 o 
   2   3   5      754.36      754.37      9.21 o 
   3   3   5      273.10      309.45      4.02 o 
   4   3   5      573.68      512.99      6.06 o 
   5   3   5       29.51       40.91      2.85 o 
   6   3   5      133.15      134.13      3.99 o 
   7   3   5      183.31      182.88      5.65 o 
   8   3   5        0.56        1.11      1.70 o 
   9   3   5      136.98      136.01     24.40 o 
  10   3   5        9.21       12.87      6.10 o 
  11   3   5       19.04        6.70      7.07 o 
 -12   4   5       73.35       61.25      7.49 o 
 -11   4   5       34.24       27.92      9.13 o 
 -10   4   5       29.50       24.87      4.79 o 
  -9   4   5       66.61       66.02      6.34 o 
  -8   4   5       95.36      101.17      5.64 o 
  -7   4   5       38.86       25.44      2.56 o 
  -6   4   5        1.26        1.29      1.11 o 
  -5   4   5      397.53      408.43      8.43 o 
  -4   4   5       21.64       21.42      2.15 o 
  -3   4   5     1186.07     1395.45     18.72 o 
  -2   4   5       78.26       80.97      3.10 o 
  -1   4   5       27.00       25.82      1.76 o 
   0   4   5        1.12       -0.22      0.48 o 
   1   4   5        1.17        2.23      0.65 o 
   2   4   5       32.86       35.83      1.77 o 
   3   4   5      200.00      208.76      3.48 o 
   4   4   5       24.69       18.59      1.85 o 
   5   4   5       93.38       93.39      3.73 o 
   6   4   5       23.37       23.99      2.91 o 
   7   4   5      766.37      739.33     12.60 o 
   8   4   5        0.19       -1.44      1.44 o 
   9   4   5      171.14      172.52     12.03 o 
  10   4   5        9.79       13.24      5.19 o 
  11   4   5       60.36       57.81      8.92 o 
 -12   5   5       27.31       36.53      6.85 o 
 -11   5   5        0.34        0.52      3.22 o 
 -10   5   5      291.05      293.07     13.00 o 
  -9   5   5        0.06       -0.09      2.40 o 
  -8   5   5        3.51        5.50      2.16 o 
  -7   5   5      706.77      662.56     12.56 o 
  -6   5   5      730.60      700.08     11.67 o 
  -5   5   5       37.64       33.24      2.78 o 
  -4   5   5       26.89       36.70      2.70 o 
  -3   5   5       17.78       10.59      1.61 o 
  -2   5   5      429.81      519.13     15.98 o 
  -1   5   5      204.40      165.54      3.65 o 
   0   5   5        1.39       -0.09      0.79 o 
   1   5   5     2023.77     2047.91     20.86 o 
   2   5   5      286.80      302.65      4.68 o 
   3   5   5     1170.19     1144.77     11.93 o 
   4   5   5       26.05       22.56      2.12 o 
   5   5   5      894.64      852.83     13.05 o 
   6   5   5      300.44      282.81      8.68 o 
   7   5   5      122.24      131.58      5.96 o 
   8   5   5        0.23       -0.03      1.65 o 
   9   5   5        0.65       -3.88      3.88 o 
  10   5   5        7.04        7.49      7.49 o 
 -12   6   5        9.96       15.16      5.06 o 
 -11   6   5        9.41        8.12      4.03 o 
 -10   6   5        2.32       -1.16      2.75 o 
  -9   6   5       86.11      104.45     10.93 o 
  -8   6   5       18.79       14.82      3.66 o 
  -7   6   5      100.17       91.00      6.45 o 
  -6   6   5       21.56       19.36      4.56 o 
  -5   6   5        2.68        0.43      1.33 o 
  -4   6   5      720.93      632.79     11.46 o 
  -3   6   5       15.86       10.85      1.68 o 
  -2   6   5      423.18      436.43      7.45 o 
  -1   6   5       67.56       94.60      3.69 o 
   0   6   5      283.51      276.39      5.97 o 
   1   6   5       80.64       85.13      3.09 o 
   2   6   5       39.48       33.67      2.20 o 
   3   6   5       11.84       11.63      1.82 o 
   4   6   5      221.07      221.49      6.65 o 
   5   6   5      148.47      151.52      6.90 o 
   6   6   5       28.54       29.62      3.80 o 
   7   6   5       59.18       52.84      5.10 o 
   8   6   5      142.22      150.83      9.55 o 
   9   6   5      153.26      136.48     11.52 o 
  10   6   5       24.88       28.84      9.98 o 
 -11   7   5       18.22       21.38      5.82 o 
 -10   7   5      108.17      129.13     11.16 o 
  -9   7   5      154.50      178.18     10.02 o 
  -8   7   5       59.06       66.40      6.35 o 
  -7   7   5       41.97       39.53      5.24 o 
  -6   7   5       81.18       66.37      4.56 o 
  -5   7   5     1424.83     1397.84     22.98 o 
  -4   7   5        1.37        1.26      1.49 o 
  -3   7   5       47.33       45.89      3.13 o 
  -2   7   5        3.67        4.41      1.66 o 
  -1   7   5       29.86       34.22      3.14 o 
   0   7   5        3.61        7.24      1.68 o 
   1   7   5       33.51       32.27      2.53 o 
   2   7   5      676.81      665.68     13.13 o 
   3   7   5      246.28      260.62      8.49 o 
   4   7   5     1131.00     1098.24     20.82 o 
   5   7   5       10.93        9.22      2.77 o 
   6   7   5      168.55      169.29      8.72 o 
   7   7   5      235.28      204.77     10.77 o 
   8   7   5      138.95      137.87     15.11 o 
   9   7   5        8.95        6.51      4.80 o 
  10   7   5       47.03       44.92     12.75 o 
 -11   8   5        0.04        5.35      4.03 o 
 -10   8   5        2.56        6.63      3.93 o 
  -9   8   5       62.91       45.86     10.76 o 
  -8   8   5        3.75        3.51      2.97 o 
  -7   8   5       91.18       92.67      8.71 o 
  -6   8   5       26.08       26.28      3.37 o 
  -5   8   5      413.30      380.54     12.16 o 
  -4   8   5      129.60      131.84      7.28 o 
  -3   8   5       52.60       55.52      4.90 o 
  -2   8   5      443.48      436.26     12.64 o 
  -1   8   5     1135.50     1082.03     19.44 o 
   0   8   5      208.27      199.00      7.12 o 
   1   8   5      145.99      143.87      5.05 o 
   2   8   5      381.31      344.34      7.77 o 
   3   8   5      453.61      448.59     10.61 o 
   4   8   5      183.70      163.74     10.97 o 
   5   8   5        0.18        3.82      2.40 o 
   6   8   5        9.03        6.39      3.24 o 
   7   8   5       42.88       44.27      6.49 o 
   8   8   5        4.20        4.71      3.69 o 
   9   8   5       68.84       59.66      9.39 o 
 -10   9   5        0.28        0.95      4.58 o 
  -9   9   5       78.60       97.01     10.95 o 
  -8   9   5        2.49        3.35      4.21 o 
  -7   9   5       38.89       33.69      6.47 o 
  -6   9   5        7.58        5.71      4.16 o 
  -5   9   5      181.98      182.24      8.82 o 
  -4   9   5       22.05       24.25      4.03 o 
  -3   9   5       44.21       40.68      6.58 o 
  -2   9   5       25.18       20.44      3.18 o 
  -1   9   5      285.81      253.45      8.53 o 
   0   9   5       89.38       83.64      4.68 o 
   1   9   5      234.97      231.69      6.61 o 
   2   9   5       85.54       76.03      7.22 o 
   3   9   5      636.86      584.90     12.78 o 
   4   9   5        0.18       -0.91      1.95 o 
   5   9   5       37.23       38.28      4.76 o 
   6   9   5      182.69      171.89     10.34 o 
   7   9   5       33.68       24.34      7.14 o 
   8   9   5        0.43        3.47      4.50 o 
  -9  10   5       10.29       11.09      8.32 o 
  -8  10   5        6.74       -4.71      4.71 o 
  -7  10   5       32.64       38.27      7.35 o 
  -6  10   5       50.51       47.02     15.11 o 
  -5  10   5       85.43       91.97      6.87 o 
  -4  10   5      212.21      209.75      9.71 o 
  -3  10   5      177.19      161.32      8.44 o 
  -2  10   5     1225.56     1141.20     21.61 o 
  -1  10   5     1156.79     1149.16     23.83 o 
   0  10   5       44.23       41.07      3.43 o 
   1  10   5      262.59      238.05      7.44 o 
   2  10   5        0.43       -1.72      1.72 o 
   3  10   5       69.26       65.25      5.60 o 
   4  10   5       14.60       10.72      3.25 o 
   5  10   5       63.76       54.66      8.16 o 
   6  10   5        0.47        0.27      3.24 o 
   7  10   5       64.59       72.04      8.00 o 
   8  10   5       48.64       56.46     10.26 o 
  -8  11   5       15.42       21.07      9.43 o 
  -7  11   5       28.08       57.95     13.03 o 
  -6  11   5       82.55      101.76     15.53 o 
  -5  11   5        2.48       -5.27      5.27 o 
  -4  11   5       35.51       27.17      7.07 o 
  -3  11   5       44.40       48.83      9.48 o 
  -2  11   5        5.91        4.98      2.38 o 
  -1  11   5      316.89      293.44      8.88 o 
   0  11   5      321.80      312.63      8.27 o 
   1  11   5        3.14        0.74      2.06 o 
   2  11   5      138.33      148.41      6.79 o 
   3  11   5        9.18        2.21      3.01 o 
   4  11   5      183.07      179.12     12.51 o 
   5  11   5       73.61       74.03      7.65 o 
   6  11   5      157.73      183.54     11.50 o 
   7  11   5        2.89       -0.64      3.92 o 
  -7  12   5       59.39       77.36     15.25 o 
  -6  12   5        2.94       -0.83      6.93 o 
  -5  12   5       35.69       16.36      8.87 o 
  -4  12   5       76.01       92.41      9.55 o 
  -3  12   5      147.28      141.17     11.27 o 
  -2  12   5      220.81      240.65     11.67 o 
  -1  12   5      165.05      171.53      8.47 o 
   0  12   5       43.34       36.97      5.41 o 
   1  12   5        2.20        2.69      3.18 o 
   2  12   5       35.11       34.04      6.61 o 
   3  12   5        8.19        8.34      3.89 o 
   4  12   5        0.39        1.28      3.59 o 
   5  12   5       16.94       18.97      5.22 o 
   6  12   5      136.38      171.90     11.55 o 
  -6  13   5        1.31       -6.38      6.38 o 
  -5  13   5      247.00      326.90     26.34 o 
  -4  13   5       32.39       37.71     11.09 o 
  -3  13   5        0.39       -2.94      3.99 o 
  -2  13   5        2.29       10.98      5.37 o 
  -1  13   5      231.67      287.12     15.85 o 
   0  13   5       19.96       22.18      6.27 o 
   1  13   5       63.52       61.89      8.91 o 
   2  13   5        0.05        2.10      4.69 o 
   3  13   5      200.53      246.23     16.27 o 
   4  13   5       10.54       12.76      6.17 o 
  -3  14   5       28.03       18.85      9.98 o 
  -2  14   5       79.06       73.33      9.80 o 
  -1  14   5        2.92        6.38      7.49 o 
   0  14   5       25.47       45.19     12.75 o 
   1  14   5       65.33       99.82     17.19 o 
   2  14   5        1.11       -4.03      4.21 o 
 -12   0   6      300.18      318.30     26.62 o 
 -10   0   6      162.11      192.17     11.92 o 
  -8   0   6        1.94        1.44      2.13 o 
  -6   0   6      335.25      363.15     41.04 o 
  -4   0   6     4296.07     4221.64     62.00 o 
  -2   0   6     3702.39     3595.66     52.51 o 
   0   0   6     9675.98    10486.99    172.63 o 
   2   0   6       59.73      188.44     15.25 o 
   4   0   6      345.27      283.95     10.40 o 
   6   0   6      161.35      193.17      7.40 o 
   8   0   6      125.11      132.33      7.84 o 
  10   0   6      691.82      686.24     36.60 o 
 -13   1   6       21.06       30.39      7.73 o 
 -12   1   6       25.16       21.01      6.43 o 
 -11   1   6        1.03       -1.35      2.37 o 
 -10   1   6      304.10      310.43     10.46 o 
  -9   1   6       19.28       29.47      4.76 o 
  -8   1   6        0.04        0.06      1.43 o 
  -7   1   6       83.97       67.12      4.56 o 
  -6   1   6      455.69      405.35     10.33 o 
  -5   1   6      362.63      421.66     10.57 o 
  -4   1   6      529.14      479.36      9.14 o 
  -3   1   6      128.45      135.44      4.20 o 
  -2   1   6     1563.34     1736.66     21.94 o 
  -1   1   6      148.72      102.60      4.19 o 
   0   1   6     1926.33     2096.68     25.02 o 
   1   1   6     4051.33     3856.81     38.97 o 
   2   1   6     5089.29     5539.11     54.80 o 
   3   1   6        4.99        3.35      1.14 o 
   4   1   6       28.71       19.91      1.86 o 
   5   1   6      217.90      220.57      4.45 o 
   6   1   6      192.44      196.32      3.76 o 
   7   1   6        6.29        5.31      1.81 o 
   8   1   6       93.12       97.52      5.20 o 
   9   1   6       21.77       20.91      5.48 o 
  10   1   6      200.19      199.71     14.02 o 
  11   1   6       10.73        1.97      4.58 o 
 -12   2   6        5.82        6.92      5.82 o 
 -11   2   6       33.52       35.49      5.66 o 
 -10   2   6        0.29        2.78      2.21 o 
  -9   2   6        3.08        1.04      1.93 o 
  -8   2   6        1.59        2.02      1.70 o 
  -7   2   6       30.95       35.24      3.61 o 
  -6   2   6       21.80       25.04      2.58 o 
  -5   2   6       75.42       76.42      4.95 o 
  -4   2   6     1088.53     1137.12     16.48 o 
  -3   2   6      403.69      353.08      9.27 o 
  -2   2   6        2.74        4.89      1.23 o 
  -1   2   6     3609.92     3438.55     43.48 o 
   0   2   6       88.23       91.09      2.87 o 
   1   2   6     4694.94     4817.07     44.13 o 
   2   2   6      848.00      863.87      9.68 o 
   3   2   6       67.34       76.20      2.99 o 
   4   2   6       10.25       14.55      1.15 o 
   5   2   6      190.44      217.79      5.17 o 
   6   2   6      294.35      265.64      6.16 o 
   7   2   6      853.28      844.72     12.86 o 
   8   2   6        0.84        2.32      1.72 o 
   9   2   6      540.11      514.15     24.40 o 
  10   2   6       71.52       79.78     15.53 o 
  11   2   6       12.08        1.51      4.78 o 
 -12   3   6        4.59       10.30      4.07 o 
 -11   3   6       18.02       26.40      6.13 o 
 -10   3   6       19.16       11.75      3.73 o 
  -9   3   6      343.72      339.95     10.57 o 
  -8   3   6      145.87      129.57      6.36 o 
  -7   3   6      479.93      445.68     13.89 o 
  -6   3   6      247.46      268.46      6.54 o 
  -5   3   6      113.77       93.81      3.79 o 
  -4   3   6        0.36        0.93      0.95 o 
  -3   3   6      981.35      920.80     13.82 o 
  -2   3   6       86.50       72.72      3.67 o 
  -1   3   6       83.84       86.98      3.07 o 
   0   3   6       19.43       24.71      1.70 o 
   1   3   6      818.99      776.04     13.27 o 
   2   3   6      353.27      367.08      6.37 o 
   3   3   6      394.84      478.98      6.69 o 
   4   3   6     1588.32     1573.51     19.00 o 
   5   3   6     1223.34     1170.44     17.69 o 
   6   3   6      535.61      508.94      9.71 o 
   7   3   6      478.88      466.94     12.90 o 
   8   3   6       11.85        7.67      2.12 o 
   9   3   6        6.48        3.41      3.99 o 
  10   3   6        2.64        5.27      4.51 o 
 -12   4   6       59.75       64.14      7.72 o 
 -11   4   6        0.48        4.69      3.40 o 
 -10   4   6      132.32      126.32      8.78 o 
  -9   4   6       70.57       78.16      5.71 o 
  -8   4   6        0.04       -0.10      1.66 o 
  -7   4   6       69.12       57.65      3.84 o 
  -6   4   6      113.67      107.93      4.34 o 
  -5   4   6       71.41       76.41      3.54 o 
  -4   4   6      191.94      201.21      7.26 o 
  -3   4   6       11.30       16.45      1.85 o 
  -2   4   6        0.27        2.51      0.96 o 
  -1   4   6      306.14      319.73      6.62 o 
   0   4   6      145.97      165.21      4.23 o 
   1   4   6        3.48        2.23      0.93 o 
   2   4   6      330.72      289.95      6.06 o 
   3   4   6        1.10        0.62      0.77 o 
   4   4   6      115.51      118.83      4.52 o 
   5   4   6       23.23       20.03      1.49 o 
   6   4   6       61.01       71.11      2.90 o 
   7   4   6       11.31        8.58      2.75 o 
   8   4   6      380.44      393.73      8.76 o 
   9   4   6       53.15       52.57      7.97 o 
  10   4   6       21.85       15.80      8.32 o 
 -12   5   6        3.82        3.74      3.79 o 
 -11   5   6        1.36        0.58      3.14 o 
 -10   5   6      106.02       96.88      8.79 o 
  -9   5   6       11.23       13.99      3.63 o 
  -8   5   6       91.83      108.74      5.33 o 
  -7   5   6       30.26       40.27      3.50 o 
  -6   5   6      221.51      214.22      7.82 o 
  -5   5   6      194.86      166.42      6.21 o 
  -4   5   6      654.00      650.95     11.72 o 
  -3   5   6      189.86      232.93      7.02 o 
  -2   5   6       50.27       46.89      3.58 o 
  -1   5   6        9.61        7.53      1.13 o 
   0   5   6       17.27       17.54      1.54 o 
   1   5   6       64.08       77.44      2.66 o 
   2   5   6     1555.07     1580.93     17.46 o 
   3   5   6      488.20      476.06      7.71 o 
   4   5   6     1091.89     1031.44     15.11 o 
   5   5   6       56.13       56.19      4.44 o 
   6   5   6      888.00      857.09     13.38 o 
   7   5   6       99.19       96.23      4.67 o 
   8   5   6       78.53       82.98      7.41 o 
   9   5   6        3.71        9.43      7.49 o 
  10   5   6       18.65        5.82      7.49 o 
 -11   6   6        0.47        4.67      3.77 o 
 -10   6   6       46.92       52.76      6.59 o 
  -9   6   6       11.68       11.13      5.28 o 
  -8   6   6       31.62       26.51      3.69 o 
  -7   6   6       86.44       89.58      4.72 o 
  -6   6   6       10.84       12.27      2.52 o 
  -5   6   6      107.28       97.48      6.01 o 
  -4   6   6       51.93       43.24      4.28 o 
  -3   6   6       64.36       78.30     10.09 o 
  -2   6   6      765.77      775.28     22.34 o 
  -1   6   6       37.67       32.95      3.07 o 
   0   6   6       23.20       24.00      1.97 o 
   1   6   6      595.86      579.29      9.39 o 
   2   6   6        2.56        8.56      1.42 o 
   3   6   6      135.76      138.83      4.50 o 
   4   6   6       56.74       72.71      3.84 o 
   5   6   6        0.82        1.27      2.24 o 
   6   6   6       81.70       84.84      5.72 o 
   7   6   6       28.78       28.60      3.12 o 
   8   6   6        0.54       -2.08      3.01 o 
   9   6   6        6.71       10.81      8.32 o 
  10   6   6      113.85      126.43     18.02 o 
 -11   7   6        3.43        5.04      4.03 o 
 -10   7   6        9.31       10.34      4.59 o 
  -9   7   6       79.05       74.87      7.14 o 
  -8   7   6      140.33      137.11      8.44 o 
  -7   7   6      273.65      261.74      7.83 o 
  -6   7   6       35.33       38.05      6.08 o 
  -5   7   6      822.94      775.61     15.43 o 
  -4   7   6      222.61      225.52      7.22 o 
  -3   7   6      111.44      121.38      9.88 o 
  -2   7   6       55.35       54.36      4.74 o 
  -1   7   6        9.68       11.87      2.13 o 
   0   7   6        0.99        0.87      1.22 o 
   1   7   6      103.13       94.29      3.83 o 
   2   7   6        1.37       -0.80      1.05 o 
   3   7   6       12.07        5.69      1.94 o 
   4   7   6       27.60       26.24      3.61 o 
   5   7   6      286.13      250.70     17.49 o 
   6   7   6       19.33       31.34      9.24 o 
   7   7   6        0.47       -2.28      2.85 o 
   8   7   6        2.79        1.27      4.08 o 
   9   7   6      126.57      120.92     13.03 o 
 -10   8   6       35.03       41.96      7.92 o 
  -9   8   6        1.52        5.81      3.99 o 
  -8   8   6       40.48       48.14      9.29 o 
  -7   8   6        1.83        6.33      3.62 o 
  -6   8   6       81.78       76.26      6.25 o 
  -5   8   6        0.15       -0.29      2.15 o 
  -4   8   6      871.38      842.61     35.29 o 
  -3   8   6       57.93       71.49      6.81 o 
  -2   8   6        4.42        4.59      2.44 o 
  -1   8   6      658.00      585.07     14.81 o 
   0   8   6      480.83      501.33     11.97 o 
   1   8   6      143.28      120.16      4.79 o 
   2   8   6       44.70       42.92      3.75 o 
   3   8   6      336.18      315.26      8.90 o 
   4   8   6      158.72      144.74      7.34 o 
   5   8   6       42.30       34.94      4.38 o 
   6   8   6       53.71       45.69      6.12 o 
   7   8   6      107.70      108.30      8.74 o 
   8   8   6        8.76       11.22      4.48 o 
   9   8   6       29.14       40.59     20.24 o 
 -10   9   6        1.32        1.66      7.35 o 
  -9   9   6        0.23        0.58      3.82 o 
  -8   9   6       62.04       85.29      9.70 o 
  -7   9   6       45.58       38.26      6.85 o 
  -6   9   6       35.38       26.97      4.51 o 
  -5   9   6      231.00      217.45      9.82 o 
  -4   9   6      462.20      478.25     14.54 o 
  -3   9   6      222.62      199.08      9.28 o 
  -2   9   6      622.74      569.86     15.72 o 
  -1   9   6       52.80       60.11      4.72 o 
   0   9   6      173.85      160.07      7.04 o 
   1   9   6       29.77       32.47      3.12 o 
   2   9   6       87.77       68.58      6.49 o 
   3   9   6       92.49       89.66      5.32 o 
   4   9   6      212.75      209.97      8.96 o 
   5   9   6       27.44       26.93      5.17 o 
   6   9   6        6.01        9.26      5.58 o 
   7   9   6       22.87       21.61      5.15 o 
   8   9   6        0.21       -3.26      3.26 o 
  -9  10   6       39.37       48.69      8.72 o 
  -8  10   6        4.99        5.41      4.51 o 
  -7  10   6       15.23       14.56      5.28 o 
  -6  10   6        0.29        0.41      3.32 o 
  -5  10   6       19.44       21.43      4.31 o 
  -4  10   6       48.11       68.34      8.33 o 
  -3  10   6       11.93       14.37      3.51 o 
  -2  10   6      199.35      178.71      9.11 o 
  -1  10   6       81.78       87.92      6.84 o 
   0  10   6      160.94      137.15      6.22 o 
   1  10   6      336.09      343.16      9.68 o 
   2  10   6      169.01      137.57      6.41 o 
   3  10   6      127.61      114.91      6.16 o 
   4  10   6       14.10       13.13      4.14 o 
   5  10   6        5.77       -0.79      3.32 o 
   6  10   6       29.52       40.87      9.18 o 
   7  10   6       60.32       77.85     12.50 o 
  -8  11   6        1.25        0.28      6.10 o 
  -7  11   6      152.81      163.86     19.41 o 
  -6  11   6        3.67        7.21      6.65 o 
  -5  11   6      103.10      103.69     11.31 o 
  -4  11   6       72.70       71.12      6.61 o 
  -3  11   6       11.67       10.74      3.54 o 
  -2  11   6        3.76        6.74      3.21 o 
  -1  11   6        0.54        3.27      2.28 o 
   0  11   6       45.02       40.36      3.78 o 
   1  11   6        4.72        1.20      2.04 o 
   2  11   6        6.90        9.75      3.02 o 
   3  11   6       47.79       58.39      7.48 o 
   4  11   6        4.48        6.42      3.77 o 
   5  11   6       50.90       49.73      6.96 o 
   6  11   6       27.48       20.80      5.44 o 
  -7  12   6        0.14       -4.44      6.38 o 
  -6  12   6       64.36       82.90     15.25 o 
  -5  12   6        0.22       -0.28      6.38 o 
  -4  12   6      231.71      268.67     37.99 o 
  -3  12   6       35.41       27.83      6.37 o 
  -2  12   6       31.78       32.75      5.28 o 
  -1  12   6      108.85      111.14     10.37 o 
   0  12   6       31.85       43.65      4.90 o 
   1  12   6        2.16        1.03      2.54 o 
   2  12   6        4.26        3.92      2.81 o 
   3  12   6       15.68       12.73      4.71 o 
   4  12   6        5.33        3.62      3.84 o 
   5  12   6       61.49       73.73      8.22 o 
  -5  13   6        5.85        0.83      8.04 o 
  -4  13   6       38.50       33.83     10.54 o 
  -3  13   6       51.42       43.79      7.90 o 
  -2  13   6        0.52        5.25      5.41 o 
  -1  13   6        4.83       -0.28      6.10 o 
   0  13   6       69.91       84.76      9.91 o 
   1  13   6        0.24        1.16      5.13 o 
   2  13   6      100.00      139.55     12.83 o 
   3  13   6       52.65       59.43     13.31 o 
   4  13   6      263.37      288.36     25.51 o 
  -3  14   6      147.09      167.58     13.60 o 
  -2  14   6        0.21        5.27      7.49 o 
  -1  14   6       20.97       25.79     10.54 o 
   0  14   6       62.41      100.09     17.19 o 
   1  14   6       52.19       49.79      9.19 o 
 -11   0   7       10.76       24.55      7.90 o 
  -9   0   7       30.71       24.35      7.35 o 
  -7   0   7      570.09      540.18     20.38 o 
  -5   0   7      417.37      417.88     14.40 o 
  -3   0   7      788.45      745.97     15.95 o 
  -1   0   7     2672.40     2749.14     41.94 o 
   1   0   7     2495.22     2869.09     63.64 o 
   3   0   7       56.22       54.07      3.82 o 
   5   0   7       32.37       37.95      4.17 o 
   7   0   7      341.87      348.90     14.75 o 
   9   0   7        8.46       -0.55      5.27 o 
 -12   1   7        0.24       -4.17      6.24 o 
 -11   1   7        0.19       -0.09      2.85 o 
 -10   1   7       11.57        8.21      2.96 o 
  -9   1   7       45.37       62.69      6.24 o 
  -8   1   7       96.15       86.07      5.50 o 
  -7   1   7      123.15      118.77      9.44 o 
  -6   1   7       54.38       51.50      3.97 o 
  -5   1   7      903.10      924.67     15.12 o 
  -4   1   7     2009.80     2056.98     34.07 o 
  -3   1   7     3770.86     3799.36     40.09 o 
  -2   1   7      451.12      439.18      8.57 o 
  -1   1   7        0.73       -0.03      0.79 o 
   0   1   7     1718.96     1756.27     22.21 o 
   1   1   7     1637.74     1818.15     20.78 o 
   2   1   7      424.29      517.08     10.11 o 
   3   1   7        0.08        1.57      1.05 o 
   4   1   7        2.54        3.00      1.25 o 
   5   1   7        1.15        1.50      1.49 o 
   6   1   7       41.26       42.83      3.40 o 
   7   1   7      100.92       96.09      5.79 o 
   8   1   7        1.89        2.82      1.61 o 
   9   1   7       16.15       27.72      6.43 o 
  10   1   7        9.27        6.52      4.89 o 
 -12   2   7      129.99      133.76      9.91 o 
 -11   2   7       22.46       33.55      5.50 o 
 -10   2   7       41.13       54.95      8.48 o 
  -9   2   7       44.71       44.32      4.59 o 
  -8   2   7      145.59      143.28      6.86 o 
  -7   2   7     1009.72      941.66     18.36 o 
  -6   2   7      113.48      102.47      4.80 o 
  -5   2   7      151.96      144.55      5.80 o 
  -4   2   7      662.57      593.07     10.90 o 
  -3   2   7      636.53      680.94     13.00 o 
  -2   2   7     1100.12     1167.62     18.55 o 
  -1   2   7      107.22      101.26      3.82 o 
   0   2   7      155.31      162.64      5.67 o 
   1   2   7      476.12      566.18      8.70 o 
   2   2   7     2000.90     1878.25     18.44 o 
   3   2   7       74.93       70.30      2.95 o 
   4   2   7       58.72       63.66      3.18 o 
   5   2   7      121.44      119.68      4.96 o 
   6   2   7       53.63       61.85      4.70 o 
   7   2   7       17.49       18.65      2.41 o 
   8   2   7      121.65      119.76      5.48 o 
   9   2   7       14.06        9.82      4.80 o 
  10   2   7        4.84        4.44      4.78 o 
 -12   3   7       73.88       86.76      8.60 o 
 -11   3   7        5.90        7.60      3.54 o 
 -10   3   7       11.71       11.68      3.63 o 
  -9   3   7        5.44        3.72      2.25 o 
  -8   3   7      191.21      180.00     10.62 o 
  -7   3   7      219.05      225.67      8.70 o 
  -6   3   7     1460.23     1371.15     22.98 o 
  -5   3   7      110.87      127.58      7.70 o 
  -4   3   7     1626.61     1599.30     24.68 o 
  -3   3   7       11.56       15.09      2.13 o 
  -2   3   7      163.81      173.51      7.70 o 
  -1   3   7       13.71       11.52      1.40 o 
   0   3   7        1.79        0.02      0.79 o 
   1   3   7        9.37        8.02      1.38 o 
   2   3   7      415.70      382.64      8.08 o 
   3   3   7      373.88      342.14      7.38 o 
   4   3   7      587.09      513.71     10.04 o 
   5   3   7       10.28        9.37      2.06 o 
   6   3   7      439.88      411.49     12.31 o 
   7   3   7      133.11      136.87      7.97 o 
   8   3   7       33.97       34.00      5.84 o 
   9   3   7        1.45        1.27      3.71 o 
  10   3   7        1.42       -1.52      3.92 o 
 -12   4   7       25.04       31.69      5.87 o 
 -11   4   7       78.40       84.11      8.18 o 
 -10   4   7        4.07        2.83      3.71 o 
  -9   4   7      192.34      183.38      8.24 o 
  -8   4   7      100.64       99.13      5.91 o 
  -7   4   7      887.03      817.73     15.01 o 
  -6   4   7      560.07      526.00     11.00 o 
  -5   4   7        0.07       -1.06      1.06 o 
  -4   4   7      384.78      411.37      8.87 o 
  -3   4   7      417.40      354.46      9.22 o 
  -2   4   7      193.16      216.97      5.57 o 
  -1   4   7     1981.38     1905.79     23.99 o 
   0   4   7      227.12      222.58      4.69 o 
   1   4   7     1521.00     1447.50     17.06 o 
   2   4   7      324.04      300.90      6.46 o 
   3   4   7      619.11      575.60      8.40 o 
   4   4   7      594.00      582.61     13.75 o 
   5   4   7       11.87       13.81      2.07 o 
   6   4   7       39.41       41.62      3.30 o 
   7   4   7       13.31       11.26      3.07 o 
   8   4   7        2.11        3.74      3.11 o 
   9   4   7        5.33       11.65      7.21 o 
  10   4   7       26.08       13.03      8.04 o 
 -12   5   7       15.29       21.89      5.49 o 
 -11   5   7       10.00       10.20      3.94 o 
 -10   5   7        0.92        2.47      3.04 o 
  -9   5   7        0.30        0.33      2.44 o 
  -8   5   7      129.04      133.25      6.04 o 
  -7   5   7       73.73       72.68      5.29 o 
  -6   5   7      566.24      515.57     11.88 o 
  -5   5   7       18.84       19.36      2.82 o 
  -4   5   7       30.52       32.30      4.68 o 
  -3   5   7      188.56      168.26      9.83 o 
  -2   5   7      337.37      349.43      7.46 o 
  -1   5   7       61.12       59.23      3.03 o 
   0   5   7      462.91      485.68      7.43 o 
   1   5   7       84.75       89.25      3.81 o 
   2   5   7      450.54      438.16      7.61 o 
   3   5   7      788.25      769.56     12.03 o 
   4   5   7        8.03       11.20      2.45 o 
   5   5   7     1307.47     1316.88     25.69 o 
   6   5   7        1.32        0.95      2.16 o 
   7   5   7      363.16      352.27     10.62 o 
   8   5   7       36.89       35.92      5.60 o 
   9   5   7       67.97       70.01      9.69 o 
 -11   6   7        2.49       -2.99      2.99 o 
 -10   6   7       83.96       88.71      8.37 o 
  -9   6   7       13.17       16.30      4.30 o 
  -8   6   7       90.74       89.81      5.14 o 
  -7   6   7       14.29       12.18      2.37 o 
  -6   6   7        0.04       -0.22      1.69 o 
  -5   6   7       83.55       73.12      7.24 o 
  -4   6   7      108.66      114.28      6.56 o 
  -3   6   7       82.41       86.98      4.36 o 
  -2   6   7       48.00       41.97      6.10 o 
  -1   6   7       51.04       52.90      4.52 o 
   0   6   7      402.46      410.00     11.75 o 
   1   6   7      353.88      346.62      7.99 o 
   2   6   7      757.81      768.14     16.46 o 
   3   6   7      412.13      424.22      9.86 o 
   4   6   7       69.92       64.93      4.76 o 
   5   6   7       22.56       17.67      3.04 o 
   6   6   7      346.75      341.93     10.60 o 
   7   6   7      263.99      264.72     16.52 o 
   8   6   7      152.94      133.68     13.08 o 
   9   6   7        0.12        1.27      4.50 o 
 -11   7   7      147.31      157.61     10.84 o 
 -10   7   7       11.01       16.90      4.51 o 
  -9   7   7       49.48       44.00      5.95 o 
  -8   7   7        7.11        8.15      3.16 o 
  -7   7   7       73.03       71.55      4.64 o 
  -6   7   7       16.02       19.25      3.07 o 
  -5   7   7       19.42       17.91      3.67 o 
  -4   7   7      270.60      289.90     13.36 o 
  -3   7   7       10.57        8.01      2.59 o 
  -2   7   7      988.77      918.95     20.58 o 
  -1   7   7      264.52      269.67     12.12 o 
   0   7   7      167.65      157.63      7.39 o 
   1   7   7       43.54       46.25      2.72 o 
   2   7   7      864.22      839.58     13.75 o 
   3   7   7        0.14       -1.08      1.08 o 
   4   7   7      192.58      198.94      8.06 o 
   5   7   7       60.78       74.71      6.32 o 
   6   7   7      501.25      537.29     12.17 o 
   7   7   7      109.98      104.40      8.64 o 
   8   7   7       64.88       71.26      7.78 o 
   9   7   7        1.01        0.70      4.69 o 
 -10   8   7       55.67       68.05     21.07 o 
  -9   8   7       64.96       79.32      9.89 o 
  -8   8   7       73.85       79.13     10.81 o 
  -7   8   7        9.95       10.92      2.81 o 
  -6   8   7        4.48        0.43      3.11 o 
  -5   8   7      472.28      453.13     14.36 o 
  -4   8   7       44.16       59.80      5.65 o 
  -3   8   7       17.80       26.59      4.14 o 
  -2   8   7      150.09      144.91      7.83 o 
  -1   8   7       99.96      103.44      6.65 o 
   0   8   7      436.72      384.49     12.17 o 
   1   8   7      811.35      820.19     14.81 o 
   2   8   7       19.00       16.84      2.67 o 
   3   8   7        5.33        8.55      2.25 o 
   4   8   7        4.03        6.63      2.63 o 
   5   8   7        6.31        2.86      3.32 o 
   6   8   7        1.81       -2.44      3.02 o 
   7   8   7       33.69       35.38      6.57 o 
   8   8   7      195.10      209.40     17.37 o 
 -10   9   7        7.58       15.80      6.27 o 
  -9   9   7        8.15        4.71      4.90 o 
  -8   9   7        0.00       -2.48      3.06 o 
  -7   9   7      316.15      317.87     16.47 o 
  -6   9   7       25.55       18.16      3.99 o 
  -5   9   7      113.75      118.33      7.93 o 
  -4   9   7       52.95       48.02      5.76 o 
  -3   9   7      353.69      349.98     12.54 o 
  -2   9   7       35.35       25.38      4.36 o 
  -1   9   7      211.97      175.00     11.25 o 
   0   9   7       60.08       50.11      4.39 o 
   1   9   7        6.14        8.77      2.36 o 
   2   9   7        6.81       10.67      2.47 o 
   3   9   7        5.52        7.06      2.47 o 
   4   9   7      120.32      110.80      8.52 o 
   5   9   7       97.22      101.56      8.42 o 
   6   9   7       11.04        5.05      3.93 o 
   7   9   7      248.57      248.20     13.15 o 
  -9  10   7       63.35       46.24      8.71 o 
  -8  10   7       15.58       20.56      6.37 o 
  -7  10   7        0.51       -0.84      3.62 o 
  -6  10   7       17.50       18.01      4.32 o 
  -5  10   7        0.24       -0.10      2.59 o 
  -4  10   7       56.03       62.16      6.28 o 
  -3  10   7       28.69       21.37      4.47 o 
  -2  10   7       68.70       75.88      6.51 o 
  -1  10   7      513.32      521.63     20.38 o 
   0  10   7       15.02        8.38      2.31 o 
   1  10   7        3.17        3.77      2.18 o 
   2  10   7      251.42      242.37      8.55 o 
   3  10   7       10.90       12.06      3.64 o 
   4  10   7        2.01        1.16      3.18 o 
   5  10   7       57.15       56.32      9.49 o 
   6  10   7        4.21        0.46      4.49 o 
   7  10   7       16.85       15.21      5.11 o 
  -8  11   7       11.25       13.03      9.43 o 
  -7  11   7       10.84       10.05      5.39 o 
  -6  11   7      115.30      111.87     10.82 o 
  -5  11   7        0.00       -1.62      2.88 o 
  -4  11   7       72.88       61.93      6.62 o 
  -3  11   7      150.77      145.70      8.96 o 
  -2  11   7      106.74      111.67      8.05 o 
  -1  11   7       19.62       12.74      3.37 o 
   0  11   7       16.33       23.04      3.87 o 
   1  11   7      146.85      132.13     11.69 o 
   2  11   7        0.02        1.49      3.20 o 
   3  11   7       21.69       23.47      5.13 o 
   4  11   7      286.35      238.13     15.23 o 
   5  11   7       12.03       16.83      4.89 o 
   6  11   7       43.42       45.30      7.20 o 
  -7  12   7       14.09        9.43      8.87 o 
  -6  12   7        0.01       -4.99      6.93 o 
  -5  12   7       52.79       58.78     13.31 o 
  -4  12   7       10.60        6.52      4.90 o 
  -3  12   7       26.04       22.35      5.76 o 
  -2  12   7       35.64       32.42      5.08 o 
  -1  12   7       12.55       13.55      3.30 o 
   0  12   7      105.11      107.84      7.17 o 
   1  12   7       39.53       41.76      5.86 o 
   2  12   7       87.50       81.34      6.71 o 
   3  12   7       26.12       17.94      4.97 o 
   4  12   7        5.53       -0.53      3.88 o 
  -5  13   7        1.11        4.16      7.76 o 
  -4  13   7       19.89       21.49      6.67 o 
  -3  13   7        0.13        1.38      4.80 o 
  -2  13   7        0.29       -0.32      6.10 o 
  -1  13   7        8.87        6.84      5.20 o 
   0  13   7        4.80        5.68      5.10 o 
   1  13   7        7.06        9.55      5.96 o 
   2  13   7       52.68       66.55     10.10 o 
   3  13   7       63.00       79.30     27.45 o 
 -12   0   8        2.51        4.71      6.93 o 
 -10   0   8      433.28      424.00     18.35 o 
  -8   0   8       34.45       25.23      5.19 o 
  -6   0   8      442.35      434.18     19.13 o 
  -4   0   8       34.94       34.91      3.79 o 
  -2   0   8      316.32      310.16      9.39 o 
   0   0   8      227.48      260.58     16.50 o 
   2   0   8        8.80        3.78      1.70 o 
   4   0   8        0.26       -0.37      1.63 o 
   6   0   8       37.82       47.69      8.87 o 
   8   0   8      407.90      435.59     26.62 o 
  10   0   8      177.42      201.57     20.80 o 
 -12   1   8       12.63       13.55      4.69 o 
 -11   1   8      127.60      125.57      9.00 o 
 -10   1   8       78.32       83.36      6.31 o 
  -9   1   8        0.02       -0.91      1.90 o 
  -8   1   8        2.92        1.37      1.78 o 
  -7   1   8       64.44       62.61      4.76 o 
  -6   1   8      485.39      464.85     11.66 o 
  -5   1   8      139.42      127.17      8.20 o 
  -4   1   8      299.07      309.07      9.14 o 
  -3   1   8      228.14      210.90      5.52 o 
  -2   1   8     1177.31     1119.93     15.22 o 
  -1   1   8      490.51      426.03      8.60 o 
   0   1   8      237.03      241.23      7.74 o 
   1   1   8     1103.33     1096.02     14.50 o 
   2   1   8        0.61       -0.23      0.98 o 
   3   1   8       34.29       36.31      3.16 o 
   4   1   8       13.91       18.21      2.10 o 
   5   1   8      157.20      153.68      5.64 o 
   6   1   8       73.69       74.26      8.06 o 
   7   1   8      124.08      130.12      8.93 o 
   8   1   8       24.57       35.15      5.44 o 
   9   1   8      177.95      204.22     14.02 o 
  10   1   8        1.14        3.81      4.66 o 
 -12   2   8       15.69       28.90      5.57 o 
 -11   2   8       25.98       24.30      5.01 o 
 -10   2   8       26.19       29.46      4.84 o 
  -9   2   8      406.50      436.57     12.65 o 
  -8   2   8       11.87        8.93      2.46 o 
  -7   2   8      415.33      423.29     11.56 o 
  -6   2   8      490.14      494.11     12.25 o 
  -5   2   8       61.30       42.37      4.16 o 
  -4   2   8      249.90      225.83      8.66 o 
  -3   2   8      275.04      244.97      7.34 o 
  -2   2   8        0.67       -0.89      0.89 o 
  -1   2   8      169.17      161.75      6.56 o 
   0   2   8      194.39      220.17      5.76 o 
   1   2   8       20.54       16.23      1.74 o 
   2   2   8        8.74        8.42      1.45 o 
   3   2   8        9.53       14.60      1.83 o 
   4   2   8       39.16       44.62      2.82 o 
   5   2   8       53.60       65.55      3.98 o 
   6   2   8        9.63       16.06      3.08 o 
   7   2   8       39.79       39.07      7.38 o 
   8   2   8      135.70      118.85      8.42 o 
   9   2   8       11.74       17.09      7.76 o 
  10   2   8       17.38       26.99      7.14 o 
 -12   3   8       93.10       81.05      8.69 o 
 -11   3   8       68.02       71.05      7.60 o 
 -10   3   8       15.07       12.63      3.12 o 
  -9   3   8       48.35       43.31      4.82 o 
  -8   3   8        0.31        1.00      1.80 o 
  -7   3   8       32.55       31.95      4.25 o 
  -6   3   8      228.02      204.66     11.07 o 
  -5   3   8       72.79       70.24      4.50 o 
  -4   3   8      335.57      361.91      8.43 o 
  -3   3   8       89.68       97.05      5.16 o 
  -2   3   8       20.69       33.86      2.43 o 
  -1   3   8      268.30      259.49      6.08 o 
   0   3   8      400.71      399.31      9.32 o 
   1   3   8        0.11        1.30      1.11 o 
   2   3   8        7.97       10.07      1.75 o 
   3   3   8      523.38      506.01     10.12 o 
   4   3   8       55.77       66.42      4.59 o 
   5   3   8      273.32      265.96      8.78 o 
   6   3   8      164.34      153.31      8.00 o 
   7   3   8        3.92        5.24      3.08 o 
   8   3   8      170.84      173.56      9.95 o 
   9   3   8        4.68        8.81      5.08 o 
 -12   4   8        0.40        2.93      3.72 o 
 -11   4   8       40.41       31.05      5.59 o 
 -10   4   8      165.05      148.18     17.29 o 
  -9   4   8       33.25       45.58      7.04 o 
  -8   4   8        0.05        1.17      1.87 o 
  -7   4   8       82.00       80.00      4.75 o 
  -6   4   8      662.14      642.09     12.85 o 
  -5   4   8        7.72        5.43      1.76 o 
  -4   4   8       61.23       63.43      4.19 o 
  -3   4   8       15.77       20.62      3.40 o 
  -2   4   8      166.94      190.28      5.72 o 
  -1   4   8      357.41      376.27      8.48 o 
   0   4   8     1175.71     1128.40     14.40 o 
   1   4   8     1054.93      930.62     13.90 o 
   2   4   8     2375.15     2324.20     29.44 o 
   3   4   8      280.77      273.55      8.32 o 
   4   4   8      196.66      204.09      6.82 o 
   5   4   8       16.34       14.48      3.76 o 
   6   4   8       76.83       69.50      5.35 o 
   7   4   8      128.69      110.87      8.01 o 
   8   4   8       17.19       22.34      6.93 o 
   9   4   8        0.03       -0.01      4.02 o 
 -11   5   8        1.80        1.13      3.17 o 
 -10   5   8      135.43      137.81     10.26 o 
  -9   5   8       80.81       69.87      5.74 o 
  -8   5   8       51.14       48.09      5.50 o 
  -7   5   8      222.42      206.92      7.28 o 
  -6   5   8      451.79      429.98     10.24 o 
  -5   5   8      326.53      320.89      9.37 o 
  -4   5   8      186.03      191.85      6.88 o 
  -3   5   8        0.47        1.09      1.32 o 
  -2   5   8      362.73      330.85      9.22 o 
  -1   5   8      263.38      322.55      8.86 o 
   0   5   8      160.32      165.78      4.84 o 
   1   5   8        7.95       17.31      2.99 o 
   2   5   8      489.08      497.05     11.58 o 
   3   5   8       22.60       26.13      3.72 o 
   4   5   8      852.16      856.95     18.16 o 
   5   5   8       20.18       23.65      2.65 o 
   6   5   8      125.54      122.01      5.50 o 
   7   5   8       58.27       60.73      5.12 o 
   8   5   8       16.30       15.90      5.59 o 
   9   5   8        3.77        4.47      5.17 o 
 -11   6   8       42.05       53.28      7.19 o 
 -10   6   8       19.32       18.57      4.77 o 
  -9   6   8      357.05      369.18     14.42 o 
  -8   6   8       18.88       20.95      3.34 o 
  -7   6   8      699.35      693.74     14.21 o 
  -6   6   8       31.85       35.60      3.42 o 
  -5   6   8      860.74      771.68     15.98 o 
  -4   6   8      124.17      129.52      9.96 o 
  -3   6   8      169.21      149.36      7.77 o 
  -2   6   8       38.81       30.78      4.31 o 
  -1   6   8      645.51      622.65     15.88 o 
   0   6   8      537.21      517.78     13.97 o 
   1   6   8      740.24      729.62     15.14 o 
   2   6   8     1342.35     1340.96     27.90 o 
   3   6   8      962.99      945.86     16.18 o 
   4   6   8       38.08       35.75      4.49 o 
   5   6   8       79.56       82.67      5.74 o 
   6   6   8        4.89        5.00      2.36 o 
   7   6   8       45.74       39.87      6.01 o 
   8   6   8        3.35        6.57      4.89 o 
   9   6   8       41.89       43.97      8.59 o 
 -11   7   8       19.74       15.09      6.24 o 
 -10   7   8        0.05        2.77      5.55 o 
  -9   7   8       15.90       29.29     17.05 o 
  -8   7   8       10.60       13.31      3.15 o 
  -7   7   8        1.95        4.59      2.45 o 
  -6   7   8        3.74        0.63      2.39 o 
  -5   7   8      225.40      210.49     12.23 o 
  -4   7   8      811.21      808.01     19.89 o 
  -3   7   8      690.87      671.78     17.59 o 
  -2   7   8       32.59       33.94      5.14 o 
  -1   7   8      563.08      549.80     27.25 o 
   0   7   8        1.02       -1.70      1.70 o 
   1   7   8      133.65      123.67      6.06 o 
   2   7   8        2.72        3.04      1.71 o 
   3   7   8       30.50       35.84      3.46 o 
   4   7   8        0.65        0.41      1.70 o 
   5   7   8      671.61      672.13     15.70 o 
   6   7   8        1.59        0.66      3.13 o 
   7   7   8      125.86      141.58     11.79 o 
   8   7   8      111.09       85.85      8.66 o 
 -10   8   8       40.03       45.09      8.29 o 
  -9   8   8        0.44        0.42      3.92 o 
  -8   8   8      140.82      148.97     23.43 o 
  -7   8   8        4.15        2.88      2.35 o 
  -6   8   8      244.91      239.71     11.04 o 
  -5   8   8       13.55       11.96      3.44 o 
  -4   8   8      245.07      228.75     12.29 o 
  -3   8   8        2.80        1.42      2.54 o 
  -2   8   8        3.83        6.74      2.80 o 
  -1   8   8      339.76      329.90     11.67 o 
   0   8   8      266.27      238.76      9.70 o 
   1   8   8        1.44        0.89      2.43 o 
   2   8   8      171.70      172.77      6.80 o 
   3   8   8      116.97      108.59      5.70 o 
   4   8   8      765.76      772.75     20.05 o 
   5   8   8       14.18        9.66      3.91 o 
   6   8   8        0.41       -2.61      2.61 o 
   7   8   8       14.50       14.53      4.68 o 
   8   8   8       31.50       38.34      8.42 o 
  -9   9   8       17.24       17.88      6.47 o 
  -8   9   8       23.22       27.06     10.40 o 
  -7   9   8        2.22        0.52      3.99 o 
  -6   9   8      110.26      100.51      7.88 o 
  -5   9   8        1.29        0.57      2.61 o 
  -4   9   8      965.41      926.47     27.22 o 
  -3   9   8       38.55       50.18      7.91 o 
  -2   9   8      588.54      518.45     15.65 o 
  -1   9   8       59.15       42.53      5.14 o 
   0   9   8       96.10       78.64      6.32 o 
   1   9   8        0.30        0.54      2.22 o 
   2   9   8        1.99        2.27      2.13 o 
   3   9   8        4.16        2.34      2.41 o 
   4   9   8       65.79       53.53      6.88 o 
   5   9   8        3.42        5.72      3.59 o 
   6   9   8       21.79       26.33      6.47 o 
   7   9   8       74.96       79.93      8.77 o 
  -8  10   8       66.71       85.81     11.92 o 
  -7  10   8       27.14       35.49      7.30 o 
  -6  10   8      146.73      139.00     14.62 o 
  -5  10   8        2.76        0.54      2.86 o 
  -4  10   8       42.25       38.75      5.48 o 
  -3  10   8        3.44        8.17      3.29 o 
  -2  10   8        0.13       -1.69      2.39 o 
  -1  10   8      251.37      222.21     10.40 o 
   0  10   8      109.31       88.23      7.30 o 
   1  10   8      154.38      159.36      8.29 o 
   2  10   8        0.39        0.93      2.26 o 
   3  10   8       58.73       59.16      5.95 o 
   4  10   8       30.67       36.17      5.98 o 
   5  10   8        3.37        3.08      3.77 o 
   6  10   8        9.43        8.37      4.56 o 
  -7  11   8        0.01        2.36      4.31 o 
  -6  11   8       16.65       22.59      6.51 o 
  -5  11   8      115.82      125.31      9.09 o 
  -4  11   8        6.36        9.15      3.84 o 
  -3  11   8      162.03      143.40      9.12 o 
  -2  11   8       15.47       18.44      4.37 o 
  -1  11   8      732.63      733.41     20.16 o 
   0  11   8       33.88       31.67      4.61 o 
   1  11   8        1.46        3.72      2.87 o 
   2  11   8        0.92        0.93      3.16 o 
   3  11   8        4.70        1.45      2.87 o 
   4  11   8       19.11       10.65      4.27 o 
   5  11   8       78.40       97.92      9.32 o 
  -6  12   8        4.24       -0.83      6.93 o 
  -5  12   8       34.87       48.35      8.51 o 
  -4  12   8        0.51        3.70      3.54 o 
  -3  12   8        4.33        6.19      3.88 o 
  -2  12   8        0.56       -1.38      3.47 o 
  -1  12   8       41.07       47.59      5.52 o 
   0  12   8      221.96      200.86      9.74 o 
   1  12   8       77.45       67.22      6.40 o 
   2  12   8       48.00       39.88      5.49 o 
   3  12   8       65.69       71.08     11.13 o 
   4  12   8       95.33      107.86     17.19 o 
  -4  13   8       78.57      103.75     18.30 o 
  -3  13   8        2.90        2.50      5.00 o 
  -2  13   8       78.76       95.04     19.96 o 
  -1  13   8        2.41        3.80      4.66 o 
   0  13   8        4.67       -2.10      6.24 o 
   1  13   8        5.96        8.71      4.53 o 
 -11   0   9        2.81        3.27      3.69 o 
  -9   0   9      319.15      319.30     15.47 o 
  -7   0   9      135.83      134.30      9.58 o 
  -5   0   9      812.77      738.41     17.87 o 
  -3   0   9      196.26      251.52      9.21 o 
  -1   0   9       40.82       67.86      4.69 o 
   1   0   9       37.17       39.60      3.84 o 
   3   0   9      128.38      191.78     13.25 o 
   5   0   9       36.85       36.45      7.62 o 
   7   0   9       75.16       71.49     12.48 o 
   9   0   9       76.86       91.78     14.70 o 
 -12   1   9      110.89      142.42     12.11 o 
 -11   1   9       47.91       49.83      5.70 o 
 -10   1   9       37.38       47.96      7.60 o 
  -9   1   9       57.33       57.99      5.43 o 
  -8   1   9        0.10        1.50      1.80 o 
  -7   1   9      214.20      205.89     10.45 o 
  -6   1   9      104.89       96.14      7.28 o 
  -5   1   9      330.70      331.04     10.15 o 
  -4   1   9      413.49      429.48      9.72 o 
  -3   1   9      421.76      356.66     10.11 o 
  -2   1   9       44.78       31.41      2.56 o 
  -1   1   9      257.28      273.86      7.27 o 
   0   1   9      223.42      226.41      6.21 o 
   1   1   9      784.02      813.04     11.39 o 
   2   1   9      128.00      123.28      3.97 o 
   3   1   9      208.62      207.63      5.64 o 
   4   1   9       36.66       40.67      2.92 o 
   5   1   9      168.97      170.68      6.22 o 
   6   1   9      115.20      100.20      7.16 o 
   7   1   9      174.65      194.43     10.57 o 
   8   1   9       95.51       97.13     11.07 o 
   9   1   9      129.64      140.56     15.53 o 
 -12   2   9        0.44        5.63      4.34 o 
 -11   2   9        5.44       12.34      3.54 o 
 -10   2   9        0.85        2.19      2.68 o 
  -9   2   9      237.17      211.87      9.96 o 
  -8   2   9       48.74       33.03      4.15 o 
  -7   2   9      282.97      278.08      9.36 o 
  -6   2   9      209.44      173.09      7.63 o 
  -5   2   9      285.09      266.53      7.66 o 
  -4   2   9      684.52      666.94     12.69 o 
  -3   2   9       27.03       33.44      2.99 o 
  -2   2   9      136.19      137.44      6.28 o 
  -1   2   9       30.16       26.19      2.51 o 
   0   2   9      145.84      137.06      4.89 o 
   1   2   9       31.41       30.27      2.88 o 
   2   2   9     1972.68     1874.55     21.02 o 
   3   2   9      640.74      657.48     10.86 o 
   4   2   9      152.61      150.04      5.67 o 
   5   2   9       56.21       47.49      4.32 o 
   6   2   9      245.23      246.48     10.69 o 
   7   2   9        3.05        2.93      2.77 o 
   8   2   9       13.27       17.47      4.64 o 
   9   2   9       18.18       20.35      5.17 o 
 -12   3   9       64.18       67.00      8.06 o 
 -11   3   9       31.11       41.70      6.42 o 
 -10   3   9      131.14      142.67      8.12 o 
  -9   3   9        0.04        3.64      2.41 o 
  -8   3   9        0.02        0.52      1.93 o 
  -7   3   9        7.69        6.68      2.08 o 
  -6   3   9      155.66      156.27      6.33 o 
  -5   3   9      284.59      312.17      8.43 o 
  -4   3   9       46.42       45.10      3.45 o 
  -3   3   9      351.56      344.63      9.28 o 
  -2   3   9      553.30      517.44     11.58 o 
  -1   3   9      522.13      508.29     12.67 o 
   0   3   9      592.10      641.18     32.46 o 
   1   3   9      420.01      428.51     11.69 o 
   2   3   9        0.46        2.34      1.30 o 
   4   3   9        1.54       -1.52      1.52 o 
   5   3   9       30.63       30.91      3.96 o 
   6   3   9       21.21       19.08      3.53 o 
   7   3   9      123.65      124.53     19.20 o 
   8   3   9       95.51      112.49     13.72 o 
   9   3   9       99.61      105.41     14.83 o 
 -11   4   9       17.02       19.81      4.90 o 
 -10   4   9       86.93       90.36      6.78 o 
  -9   4   9      420.94      400.27     12.55 o 
  -8   4   9      482.01      473.62     11.78 o 
  -7   4   9        4.20        1.81      1.66 o 
  -6   4   9      248.04      231.60      7.58 o 
  -5   4   9      158.83      136.35      5.73 o 
  -4   4   9        0.33       -0.62      1.52 o 
  -3   4   9        3.90        2.89      1.59 o 
  -2   4   9       98.83       94.43      6.08 o 
  -1   4   9      169.08      147.60      5.76 o 
   0   4   9      952.80      927.69     14.40 o 
   1   4   9      718.30      764.85     12.58 o 
   2   4   9      355.98      333.47      8.03 o 
   3   4   9      679.73      693.82     14.74 o 
   4   4   9      129.57      125.53      5.69 o 
   5   4   9      359.80      363.85     13.15 o 
   6   4   9        4.18        1.43      2.87 o 
   7   4   9      283.91      272.98     15.68 o 
   8   4   9        4.37        6.79      4.80 o 
   9   4   9        0.43       -4.10      4.10 o 
 -11   5   9       83.59       86.52      8.63 o 
 -10   5   9        9.03        9.85      3.93 o 
  -9   5   9       14.66       14.69      3.55 o 
  -8   5   9       17.36       17.84      3.04 o 
  -7   5   9       17.32       22.61      4.14 o 
  -6   5   9      341.36      333.94      9.18 o 
  -5   5   9       82.51       75.89      4.98 o 
  -4   5   9       18.25       22.07      3.10 o 
  -3   5   9     1430.30     1384.16     25.09 o 
  -2   5   9      248.75      240.76      8.91 o 
  -1   5   9      685.79      703.02     20.43 o 
   0   5   9       12.77       14.79      3.01 o 
   1   5   9        4.94        5.66      2.04 o 
   2   5   9      554.82      560.00     15.99 o 
   3   5   9      176.89      190.09      8.15 o 
   4   5   9        0.67        1.62      2.36 o 
   5   5   9       23.18       24.36      4.72 o 
   6   5   9       14.82       15.55      4.25 o 
   7   5   9        3.97        2.07      3.27 o 
   8   5   9       61.75       40.35      7.94 o 
 -11   6   9        0.08        4.94      3.84 o 
 -10   6   9       15.32       16.38      6.54 o 
  -9   6   9      181.06      176.89     11.42 o 
  -8   6   9      281.81      291.89      9.29 o 
  -7   6   9       59.23       59.26      4.59 o 
  -6   6   9      368.03      364.65      9.72 o 
  -5   6   9       51.02       62.20      5.95 o 
  -4   6   9      391.96      362.33     12.56 o 
  -3   6   9        8.24       12.54      3.06 o 
  -2   6   9      358.20      353.14     20.69 o 
  -1   6   9     1121.19     1073.76     28.06 o 
   0   6   9      190.73      170.13      8.07 o 
   1   6   9      325.66      314.11      9.49 o 
   2   6   9      266.10      259.29     10.93 o 
   3   6   9        8.57       11.67      2.93 o 
   4   6   9      171.72      173.81     10.69 o 
   5   6   9        1.72        0.72      2.72 o 
   6   6   9        1.29        4.50      3.38 o 
   7   6   9       10.75        8.27      4.03 o 
   8   6   9        4.81        3.33      4.71 o 
 -10   7   9       71.64       74.15     10.19 o 
  -9   7   9       92.28      107.49     11.17 o 
  -8   7   9       19.21       17.22      5.92 o 
  -7   7   9        1.87       -0.77      2.21 o 
  -6   7   9      131.25      111.61      7.89 o 
  -5   7   9       35.87       35.05      5.15 o 
  -4   7   9     1134.30     1045.10     29.49 o 
  -3   7   9       15.07       10.36      3.13 o 
  -2   7   9      290.07      288.11     10.94 o 
  -1   7   9      496.28      493.14     14.57 o 
   0   7   9       15.38       14.57      4.87 o 
   1   7   9       28.76       25.79      4.27 o 
   2   7   9       15.86        8.79      3.02 o 
   3   7   9        1.30       -1.92      1.92 o 
   4   7   9      131.70      119.72      7.37 o 
   5   7   9       24.66       34.69      5.81 o 
   6   7   9       29.39       26.02      8.37 o 
   7   7   9       16.05       14.49      6.36 o 
 -10   8   9        2.80       -1.65      9.84 o 
  -9   8   9       73.46       63.14      9.98 o 
  -8   8   9       12.14       10.54      3.91 o 
  -7   8   9      620.80      606.66     16.85 o 
  -6   8   9      154.54      156.34      9.40 o 
  -5   8   9      320.54      308.23     13.35 o 
  -4   8   9       85.98       95.22      7.40 o 
  -3   8   9      211.35      196.49     10.22 o 
  -2   8   9       59.82       65.77      7.31 o 
  -1   8   9       58.34       58.56      5.86 o 
   0   8   9       88.81       96.90      6.76 o 
   1   8   9       29.85       30.82      4.83 o 
   2   8   9       13.49       10.84      3.11 o 
   3   8   9       94.27       89.33      6.66 o 
   4   8   9       74.10       87.91     10.13 o 
   5   8   9       70.78       59.87      7.35 o 
   6   8   9        3.96        4.12      4.13 o 
   7   8   9       13.03       12.74      4.96 o 
  -9   9   9      134.38      149.00     22.32 o 
  -8   9   9        5.24       -0.37      3.99 o 
  -7   9   9        4.22        3.56      4.13 o 
  -6   9   9        2.12        2.56      3.87 o 
  -5   9   9       47.27       36.74      5.48 o 
  -4   9   9       54.44       46.90      5.92 o 
  -3   9   9      601.00      568.64     17.20 o 
  -2   9   9      106.15      108.89      7.72 o 
  -1   9   9      207.28      216.92     13.29 o 
   0   9   9       15.87       12.02      3.49 o 
   1   9   9      173.48      184.58     12.96 o 
   2   9   9       26.46       32.40      5.52 o 
   3   9   9       42.51       35.63      4.95 o 
   4   9   9        3.26       -0.97      4.21 o 
   5   9   9      162.23      176.73     11.38 o 
   6   9   9       57.83       69.35      8.81 o 
  -8  10   9       54.28       39.35      8.23 o 
  -7  10   9       75.93       87.01     13.72 o 
  -6  10   9       80.64       72.01      7.58 o 
  -5  10   9       62.58       73.15      7.36 o 
  -4  10   9      130.65      142.96     14.42 o 
  -3  10   9       60.33       50.82      6.18 o 
  -2  10   9       72.45       82.43      7.27 o 
  -1  10   9       14.18       15.81      3.88 o 
   0  10   9        2.92        1.73      2.89 o 
   1  10   9       24.93       15.67      3.74 o 
   2  10   9      101.06      111.47      7.64 o 
   3  10   9       13.04       20.95      4.73 o 
   4  10   9       25.89       24.29      5.48 o 
   5  10   9       27.91       26.47      5.70 o 
  -7  11   9        2.39       -2.14      5.55 o 
  -6  11   9       27.27       35.24      6.05 o 
  -5  11   9       19.80       23.39      5.84 o 
  -4  11   9       68.16       76.29      7.74 o 
  -3  11   9        1.48        3.61      3.33 o 
  -2  11   9       64.22       68.95      6.97 o 
  -1  11   9      117.12      116.99     10.76 o 
   0  11   9      185.62      206.14     11.21 o 
   1  11   9       52.20       48.65      8.64 o 
   2  11   9       26.13       31.50      5.00 o 
   3  11   9        2.76        4.89      3.05 o 
   4  11   9        0.01        0.46      3.72 o 
  -5  12   9        0.46       -3.58      3.58 o 
  -4  12   9       21.06       24.16      5.42 o 
  -3  12   9        1.13        0.85      3.58 o 
  -2  12   9       16.63       18.30      8.87 o 
  -1  12   9       39.50       37.42      5.18 o 
   0  12   9       75.73       87.13      7.24 o 
   1  12   9       23.89       34.47      5.33 o 
   2  12   9        9.41        4.98      3.33 o 
  -2  13   9        1.56       -5.82      6.10 o 
  -1  13   9       84.77      105.64     16.36 o 
 -12   0  10       62.47       92.97     14.28 o 
 -10   0  10      143.92      141.96     26.20 o 
  -8   0  10        8.76       10.77      5.13 o 
  -6   0  10     1202.71     1036.12     28.70 o 
  -4   0  10     1863.06     1816.57     48.21 o 
  -2   0  10      893.22      862.12     19.32 o 
   0   0  10       84.73      106.38      6.02 o 
   2   0  10       92.39       78.31      5.44 o 
   4   0  10      178.26      177.37     12.27 o 
   6   0  10      154.57      166.22     23.29 o 
   8   0  10        0.05       -3.60      5.55 o 
 -12   1  10       33.87       48.77      7.14 o 
 -11   1  10        8.64       10.47      3.44 o 
 -10   1  10      136.46      146.93      8.37 o 
  -9   1  10        0.48        4.19      2.47 o 
  -8   1  10      122.93      128.92      7.26 o 
  -7   1  10      163.02      154.35      7.50 o 
  -6   1  10       89.26       83.23      5.37 o 
  -5   1  10       25.93       31.70      4.36 o 
  -4   1  10       58.00       50.66      3.86 o 
  -3   1  10     1248.69     1153.72     16.89 o 
  -2   1  10       60.66       58.02      3.46 o 
  -1   1  10      409.77      389.60     11.31 o 
   0   1  10        0.34        0.05      1.14 o 
   1   1  10      917.74      890.75     12.59 o 
   2   1  10      790.85      812.57     11.87 o 
   3   1  10        5.12        6.06      1.52 o 
   4   1  10       12.05        5.04      1.97 o 
   5   1  10        0.19        0.07      2.14 o 
   6   1  10        4.37        4.62      3.21 o 
   7   1  10       30.44       35.11      5.38 o 
   8   1  10       56.69       65.84      9.02 o 
   9   1  10        0.68        0.14      4.80 o 
 -12   2  10        3.66       -2.32      3.34 o 
 -11   2  10        4.11       12.56      3.60 o 
 -10   2  10        9.20       15.05      5.48 o 
  -9   2  10       35.95       39.46      4.87 o 
  -8   2  10      165.85      170.40     14.57 o 
  -7   2  10       59.86       58.33      4.61 o 
  -6   2  10      338.41      336.39      9.36 o 
  -5   2  10      912.70      862.40     15.87 o 
  -4   2  10      372.60      356.18      9.09 o 
  -3   2  10      556.63      527.63     11.11 o 
  -2   2  10        6.93        2.65      1.92 o 
  -1   2  10        7.17        2.01      1.35 o 
   0   2  10      116.12      118.76      4.87 o 
   1   2  10      282.49      285.07      6.31 o 
   2   2  10      356.51      363.01      7.25 o 
   3   2  10      774.20      731.66     12.10 o 
   4   2  10       18.30       22.66      3.36 o 
   5   2  10      130.93      131.17      7.92 o 
   6   2  10        6.81        2.11      2.91 o 
   7   2  10      278.42      261.23     12.11 o 
   8   2  10       13.61        9.13      4.03 o 
 -11   3  10      378.82      435.51     17.03 o 
 -10   3  10        0.74        1.58      2.57 o 
  -9   3  10      102.69      115.11      7.29 o 
  -8   3  10       14.93       13.76      3.21 o 
  -7   3  10      504.80      479.87     12.62 o 
  -6   3  10       32.69       35.48      4.47 o 
  -5   3  10      163.17      170.20      7.96 o 
  -4   3  10      125.73      122.88      5.48 o 
  -3   3  10      611.37      526.13     12.47 o 
  -2   3  10     1292.54     1286.33     22.10 o 
  -1   3  10       69.07       66.95      4.31 o 
   0   3  10      615.88      592.20     12.73 o 
   1   3  10        2.10        1.89      1.28 o 
   2   3  10      316.67      314.86      7.22 o 
   3   3  10      153.20      148.29     10.01 o 
   4   3  10        5.10        5.03      2.15 o 
   5   3  10       86.97       88.09      6.00 o 
   6   3  10       18.25       13.50      4.05 o 
   7   3  10        2.69       -3.33      3.33 o 
   8   3  10       59.21       55.23      8.51 o 
 -11   4  10       23.19       21.36      7.71 o 
 -10   4  10       34.98       40.50      5.14 o 
  -9   4  10       26.72       22.69      4.52 o 
  -8   4  10      127.85      131.60      9.83 o 
  -7   4  10        0.07       -0.40      1.48 o 
  -6   4  10      793.58      780.66     15.37 o 
  -5   4  10       31.41       31.83      3.36 o 
  -4   4  10      174.00      172.36      8.44 o 
  -3   4  10        0.10        0.25      1.55 o 
  -2   4  10       22.55       25.55      3.01 o 
  -1   4  10      190.13      161.05      9.56 o 
   0   4  10      941.20      906.73     15.37 o 
   1   4  10      228.85      218.43      5.88 o 
   2   4  10       88.81       87.01      7.56 o 
   3   4  10       27.06       20.40      3.91 o 
   4   4  10       68.36       76.02      5.65 o 
   5   4  10       34.70       26.20      7.81 o 
   6   4  10      102.29      108.04      8.15 o 
   7   4  10        0.59        0.41      3.93 o 
   8   4  10       85.27       90.31     22.32 o 
 -11   5  10       21.44       26.51      5.75 o 
 -10   5  10       42.78       52.76      7.01 o 
  -9   5  10       75.03       80.96      6.49 o 
  -8   5  10       30.48       34.35      4.35 o 
  -7   5  10        2.57        3.58      2.02 o 
  -6   5  10        3.47        3.77      1.93 o 
  -5   5  10      207.33      184.38      7.73 o 
  -4   5  10        2.58        3.17      1.98 o 
  -3   5  10       49.06       54.61      5.53 o 
  -2   5  10      279.05      266.87     10.35 o 
  -1   5  10      263.04      273.80     15.00 o 
   0   5  10       25.14       22.59      3.71 o 
   1   5  10       76.62       66.21      4.87 o 
   2   5  10      289.94      292.40     14.09 o 
   3   5  10        0.18       -1.48      1.93 o 
   4   5  10      326.28      317.73     13.04 o 
   5   5  10       24.00       32.08      5.84 o 
   6   5  10      108.43      101.81      8.41 o 
   7   5  10       62.03       67.31      9.60 o 
   8   5  10       11.32       15.54      7.07 o 
 -10   6  10        9.82       19.92      7.62 o 
  -9   6  10       58.77       48.60      5.43 o 
  -8   6  10        6.46        6.14      2.92 o 
  -7   6  10      182.05      187.08      8.75 o 
  -6   6  10       23.73       17.61      3.40 o 
  -5   6  10        3.04        7.46      3.02 o 
  -4   6  10       43.72       47.19      7.86 o 
  -3   6  10        0.33        1.37      2.21 o 
  -2   6  10       60.40       52.73      5.47 o 
  -1   6  10      122.27      118.65      7.36 o 
   0   6  10      112.84      112.97      8.79 o 
   1   6  10        5.48        2.91      2.00 o 
   2   6  10       49.64       50.84      5.88 o 
   3   6  10      283.49      294.78     18.09 o 
   4   6  10        6.40        6.76      2.89 o 
   5   6  10        0.41        4.57      3.18 o 
   6   6  10      144.96      141.32      9.80 o 
   7   6  10      144.48      144.84     10.21 o 
 -10   7  10        3.10       11.51      6.65 o 
  -9   7  10      194.20      207.72     14.90 o 
  -8   7  10        5.15        2.33      2.82 o 
  -7   7  10        8.25       14.94      3.60 o 
  -6   7  10        3.23        1.58      2.68 o 
  -5   7  10       36.44       42.83      5.60 o 
  -4   7  10      257.49      264.43     11.44 o 
  -3   7  10       76.83       79.92      6.81 o 
  -2   7  10      122.59      123.26      7.87 o 
  -1   7  10       36.78       36.61      4.97 o 
   0   7  10       21.05       29.96      4.44 o 
   1   7  10      244.35      251.17     11.44 o 
   2   7  10       85.14       94.42      7.59 o 
   3   7  10       42.39       39.19      4.88 o 
   4   7  10       17.89        8.78      4.28 o 
   5   7  10        4.05        5.31      4.04 o 
   6   7  10        1.07       -0.05      3.38 o 
   7   7  10        0.48        4.21      4.05 o 
  -9   8  10       24.43       34.60      7.85 o 
  -8   8  10      132.81      124.81     10.77 o 
  -7   8  10      297.69      317.19     11.60 o 
  -6   8  10       58.79       66.05      6.88 o 
  -5   8  10       86.53       95.03      7.89 o 
  -4   8  10       95.16       85.16      9.99 o 
  -3   8  10        8.01        9.45      3.47 o 
  -2   8  10       11.26       13.24      3.59 o 
  -1   8  10       57.65       53.53      5.71 o 
   0   8  10      107.18      112.96     15.94 o 
   1   8  10        1.21        1.71      2.72 o 
   2   8  10      307.37      322.27     13.61 o 
   3   8  10       16.29       17.45      3.66 o 
   4   8  10        1.77        5.32      3.01 o 
   5   8  10        0.10        0.09      3.44 o 
   6   8  10        0.38       -2.79      3.42 o 
  -8   9  10       72.63       66.08      9.89 o 
  -7   9  10        3.34        1.86      2.76 o 
  -6   9  10      257.78      260.67     12.60 o 
  -5   9  10      119.91      124.76     10.65 o 
  -4   9  10        1.65        2.54      2.94 o 
  -3   9  10       13.96       10.66      4.73 o 
  -2   9  10        8.37       10.61      4.46 o 
  -1   9  10        8.98        8.87      4.58 o 
   0   9  10       35.16       35.34      5.61 o 
   1   9  10        3.05        3.35      3.11 o 
   2   9  10        0.29        0.37      2.76 o 
   3   9  10        0.15        0.03      2.55 o 
   4   9  10        4.66        0.24      3.46 o 
   5   9  10        2.77        1.05      3.83 o 
  -7  10  10       12.79       20.23      5.19 o 
  -6  10  10      188.27      204.84     17.11 o 
  -5  10  10        1.80       -0.31      3.09 o 
  -4  10  10        1.55        2.23      3.31 o 
  -3  10  10       35.41       42.15      6.03 o 
  -2  10  10      102.11      106.77      8.69 o 
  -1  10  10        1.97        2.57      3.71 o 
   0  10  10       14.59       23.28      4.94 o 
   1  10  10       22.88       20.06      4.19 o 
   2  10  10       10.00       13.89      3.61 o 
   3  10  10        1.22       -2.57      2.64 o 
   4  10  10       30.71       31.03      6.01 o 
  -6  11  10        6.11        3.31      4.21 o 
  -5  11  10        9.84        6.70      4.12 o 
  -4  11  10       14.18       14.34      4.20 o 
  -3  11  10       99.39      121.94      9.28 o 
  -2  11  10        5.15       12.93      4.21 o 
  -1  11  10      212.01      238.42     12.52 o 
   0  11  10       74.43       85.66      7.24 o 
   1  11  10        4.06        2.89      3.16 o 
   2  11  10       46.36       41.40      8.52 o 
   3  11  10       36.09       36.50      5.56 o 
  -4  12  10       48.13       49.77      7.16 o 
  -3  12  10       66.59       83.96     11.49 o 
  -2  12  10        2.28       -1.06      4.41 o 
  -1  12  10        0.45       -1.11      3.13 o 
   0  12  10        4.67       -1.76      2.93 o 
   1  12  10      129.03      152.39     11.17 o 
 -11   0  11      208.79      203.55     14.80 o 
  -9   0  11      174.42      161.19     12.31 o 
  -7   0  11      325.93      313.96     15.17 o 
  -5   0  11      564.58      515.66     15.42 o 
  -3   0  11      191.03      187.50     11.75 o 
  -1   0  11     1059.59     1138.12     30.93 o 
   1   0  11        0.50        2.56      1.66 o 
   3   0  11      312.28      318.25     14.97 o 
   5   0  11       12.78       14.77      5.13 o 
   7   0  11      173.32      168.02     17.47 o 
 -11   1  11       84.20       81.04      7.24 o 
 -10   1  11      219.80      216.51     10.31 o 
  -9   1  11      636.93      619.45     17.90 o 
  -8   1  11      116.96      127.68     10.37 o 
  -7   1  11        4.16        3.67      2.34 o 
  -6   1  11        2.42        4.87      2.04 o 
  -5   1  11        6.99        6.55      2.15 o 
  -4   1  11        4.10        1.55      1.58 o 
  -3   1  11       49.70       51.82      4.69 o 
  -2   1  11      117.53       99.12      4.59 o 
  -1   1  11       10.88        4.19      1.51 o 
   0   1  11       30.08       26.05      2.85 o 
   1   1  11       16.26       13.97      1.90 o 
   2   1  11      135.34      145.76      4.81 o 
   3   1  11        5.56        4.14      1.44 o 
   4   1  11        0.68       -0.51      1.73 o 
   5   1  11       21.81       18.20      4.16 o 
   6   1  11       33.71       37.97      5.49 o 
   7   1  11       44.87       54.02      8.13 o 
   8   1  11        7.48       15.00      5.65 o 
 -11   2  11        6.44        3.85      4.20 o 
 -10   2  11       34.79       50.43      6.07 o 
  -9   2  11        9.19       10.48      3.31 o 
  -8   2  11      386.53      365.53     12.02 o 
  -7   2  11      116.13      112.11      6.12 o 
  -6   2  11      575.61      542.87     12.66 o 
  -5   2  11      193.15      193.92      7.37 o 
  -4   2  11      263.68      257.23      9.86 o 
  -3   2  11      434.86      442.46     10.47 o 
  -2   2  11       60.06       65.46      4.65 o 
  -1   2  11       88.00       88.28      4.75 o 
   0   2  11        5.02        1.47      1.44 o 
   1   2  11      308.32      306.20      6.86 o 
   2   2  11       95.32      109.28      4.64 o 
   3   2  11        6.24        6.96      2.42 o 
   4   2  11       15.10       12.57      2.98 o 
   5   2  11       67.87       59.89      6.19 o 
   6   2  11        1.12        2.41      3.15 o 
   7   2  11       28.34       24.54      5.25 o 
   8   2  11      114.42      112.57     16.64 o 
 -11   3  11       48.72       50.56      6.10 o 
 -10   3  11      103.70      110.61      7.80 o 
  -9   3  11       33.44       33.78      5.84 o 
  -8   3  11        0.38        2.59      2.36 o 
  -7   3  11      135.69      133.21      7.60 o 
  -6   3  11      173.05      154.41      6.85 o 
  -5   3  11        9.99        6.89      2.21 o 
  -4   3  11        0.00        2.86      1.71 o 
  -3   3  11      865.71      830.70     17.13 o 
  -2   3  11        1.17        0.94      1.66 o 
  -1   3  11        4.24        5.77      1.93 o 
   0   3  11      191.45      184.70      6.13 o 
   1   3  11        0.54        0.58      1.23 o 
   2   3  11      166.38      156.48      5.38 o 
   3   3  11      120.61      109.42      6.16 o 
   4   3  11       63.80       74.44     13.41 o 
   5   3  11        2.56        2.91      3.08 o 
   6   3  11       33.52       21.06     11.51 o 
   7   3  11       80.92       58.31     17.61 o 
   8   3  11        2.81        4.02      5.29 o 
 -11   4  11       11.69       11.19      4.46 o 
 -10   4  11       10.21       17.13      3.98 o 
  -9   4  11       13.98       14.65      3.52 o 
  -8   4  11        0.01       -1.29      1.90 o 
  -7   4  11      103.80      114.54      6.27 o 
  -6   4  11        6.43        6.82      2.38 o 
  -5   4  11     1055.87      982.86     18.00 o 
  -4   4  11      372.86      357.95     11.93 o 
  -3   4  11       40.19       38.58      3.88 o 
  -2   4  11        0.18       -1.39      1.39 o 
  -1   4  11      125.10      126.42      7.96 o 
   0   4  11       30.22       33.05      4.28 o 
   1   4  11       64.33       58.47      4.79 o 
   2   4  11        3.14       -1.14      2.18 o 
   3   4  11        7.25       15.07      3.72 o 
   4   4  11       11.77        9.16      3.19 o 
   5   4  11       23.99       26.65      4.80 o 
   6   4  11       87.16       81.46     15.39 o 
   7   4  11       14.84       13.59      9.70 o 
 -10   5  11       61.46       64.73      6.45 o 
  -9   5  11       52.91       54.90      5.32 o 
  -8   5  11        9.04        8.79      2.69 o 
  -7   5  11       60.54       67.37      6.68 o 
  -6   5  11      472.71      436.01     11.32 o 
  -5   5  11       14.86       16.74      3.31 o 
  -4   5  11        0.09       -2.13      2.13 o 
  -3   5  11      234.13      246.85     10.74 o 
  -2   5  11        5.04        3.10      2.36 o 
  -1   5  11       21.86       19.04      3.55 o 
   0   5  11      204.70      187.59      8.93 o 
   1   5  11      242.42      250.90     15.88 o 
   2   5  11        7.64        3.85      3.59 o 
   3   5  11      676.50      642.30     18.77 o 
   4   5  11       32.26       32.91      4.58 o 
   5   5  11      125.56      132.42      9.26 o 
   6   5  11        6.42        4.22      3.64 o 
   7   5  11       35.22       32.99      7.74 o 
 -10   6  11        0.00        2.76      4.41 o 
  -9   6  11        5.55        7.40      3.30 o 
  -8   6  11       65.01       57.47      5.77 o 
  -7   6  11        2.43        5.17      2.70 o 
  -6   6  11       16.77       28.18      4.27 o 
  -5   6  11       27.35       29.14      4.85 o 
  -4   6  11      193.26      167.14      9.53 o 
  -3   6  11       71.86       69.13      6.44 o 
  -2   6  11        0.09        2.41      2.48 o 
  -1   6  11       32.92       40.05      5.85 o 
   0   6  11       60.29       63.45      6.00 o 
   1   6  11       80.16       91.50      7.45 o 
   2   6  11       13.05        9.75      3.35 o 
   3   6  11       24.45       24.36      4.14 o 
   4   6  11       46.96       52.44      6.72 o 
   5   6  11       42.53       45.50      6.54 o 
   6   6  11       11.84       10.17      5.44 o 
  -9   7  11       65.48       74.57     10.85 o 
  -8   7  11       25.72       46.95      5.63 o 
  -7   7  11       30.73       30.03      5.04 o 
  -6   7  11        0.04       -1.41      2.32 o 
  -5   7  11      130.48      122.59      8.68 o 
  -4   7  11       65.28       55.95      6.28 o 
  -3   7  11        5.00        2.76      2.75 o 
  -2   7  11        0.04       -2.13      2.13 o 
  -1   7  11        2.24        3.47      2.84 o 
   0   7  11      210.83      228.51     10.40 o 
   1   7  11       70.51       58.30      6.54 o 
   2   7  11      302.66      301.33     20.18 o 
   3   7  11        2.16        2.87      2.77 o 
   4   7  11      265.03      265.28     11.14 o 
   5   7  11       21.18       23.32      8.29 o 
   6   7  11        0.87        1.28      3.67 o 
  -9   8  11        5.80        6.69      5.39 o 
  -8   8  11       17.01       11.23      4.84 o 
  -7   8  11        1.48        3.29      3.03 o 
  -6   8  11       41.07       38.36      6.01 o 
  -5   8  11       26.60       27.61      5.17 o 
  -4   8  11        2.17        3.85      3.03 o 
  -3   8  11      266.47      254.81     11.64 o 
  -2   8  11      133.03      144.26      9.13 o 
  -1   8  11      110.47      112.15      8.00 o 
   0   8  11        0.11       -2.01      3.60 o 
   1   8  11       34.74       43.87      6.08 o 
   2   8  11       12.77       18.07      4.16 o 
   3   8  11       21.45       20.29      4.09 o 
   4   8  11       17.15       18.04      4.85 o 
   5   8  11      220.48      247.26     21.45 o 
  -8   9  11       21.26       29.61      5.79 o 
  -7   9  11       37.07       59.89      6.27 o 
  -6   9  11       39.09       53.83      6.81 o 
  -5   9  11        1.42       -0.55      3.08 o 
  -4   9  11       20.59       19.45      4.57 o 
  -3   9  11        2.20        2.52      2.93 o 
  -2   9  11        5.02        8.52      4.62 o 
  -1   9  11       12.83        8.34      4.30 o 
   0   9  11        0.21       -2.48      2.48 o 
   1   9  11       42.33       37.99      5.85 o 
   2   9  11       67.81       79.81      7.08 o 
   3   9  11       17.75       25.32      4.48 o 
   4   9  11       41.63       49.45      7.54 o 
  -7  10  11       28.48       31.51      5.97 o 
  -6  10  11        3.58        3.14      5.18 o 
  -5  10  11      132.32      160.75     10.60 o 
  -4  10  11       98.45      116.38      9.59 o 
  -3  10  11       82.15       81.78      7.92 o 
  -2  10  11       14.70        9.71      3.83 o 
  -1  10  11       46.70       46.14      7.94 o 
   0  10  11        9.71       13.55      6.28 o 
   1  10  11       18.88       18.52      4.26 o 
   2  10  11       11.50       16.36      4.12 o 
   3  10  11       20.16       12.09      5.19 o 
  -5  11  11        1.06        4.08      4.09 o 
  -4  11  11       11.38       16.25      4.92 o 
  -3  11  11        0.81        3.57      3.65 o 
  -2  11  11       40.40       53.22      8.72 o 
  -1  11  11        5.70        4.54      3.95 o 
   0  11  11      288.98      311.04     17.70 o 
   1  11  11       20.89       21.84      4.57 o 
   2  11  11       12.14       11.37      8.87 o 
 -10   0  12        0.41        0.26      3.66 o 
  -8   0  12      395.91      394.26     18.18 o 
  -6   0  12       10.15       11.62      7.76 o 
  -4   0  12      205.90      198.56      9.71 o 
  -2   0  12       25.70       22.17      3.79 o 
   0   0  12        4.83       32.16      7.49 o 
   2   0  12       16.12       26.06      3.45 o 
   4   0  12       28.64       30.78      5.68 o 
   6   0  12       87.13       82.35     13.31 o 
 -11   1  12      101.88      105.41      8.12 o 
 -10   1  12       82.71       74.55      6.88 o 
  -9   1  12       54.70       67.66      6.24 o 
  -8   1  12       75.97       84.08      6.71 o 
  -7   1  12        0.11        1.18      2.09 o 
  -6   1  12       48.78       50.16      4.53 o 
  -5   1  12       26.23       25.50      3.83 o 
  -4   1  12      184.42      182.33      8.03 o 
  -3   1  12       31.36       23.38      2.82 o 
  -2   1  12       14.42        6.59      1.80 o 
  -1   1  12      106.94       92.76      4.54 o 
   0   1  12       99.71       99.27      4.64 o 
   1   1  12       36.89       31.17      2.76 o 
   2   1  12       55.94       64.90      4.51 o 
   3   1  12        7.74        5.48      2.00 o 
   4   1  12       39.90       47.95      5.65 o 
   5   1  12       95.88       79.86      7.11 o 
   6   1  12       11.15        9.09      4.08 o 
   7   1  12       28.00       26.38      6.83 o 
 -11   2  12       42.85       44.11      5.94 o 
 -10   2  12        3.39        5.03      3.27 o 
  -9   2  12        2.25        3.17      2.89 o 
  -8   2  12        0.17       -0.03      2.52 o 
  -7   2  12       21.44       14.79      3.08 o 
  -6   2  12      286.64      281.93      9.89 o 
  -5   2  12      160.01      130.08     10.35 o 
  -4   2  12        6.56        3.43      1.82 o 
  -3   2  12      225.19      236.85      7.89 o 
  -2   2  12      104.13       80.00      4.73 o 
  -1   2  12      115.63      139.96      5.97 o 
   0   2  12       21.82       18.15      2.39 o 
   1   2  12      116.07      110.46      4.46 o 
   2   2  12        6.27        4.76      1.67 o 
   3   2  12      133.14      124.35      6.83 o 
   4   2  12      156.72      139.13      7.30 o 
   5   2  12        7.88        8.46      4.67 o 
   6   2  12        1.58       -1.98      4.10 o 
   7   2  12      139.06      157.65     12.92 o 
 -10   3  12        9.52       16.34      7.68 o 
  -9   3  12      134.00      128.06      8.14 o 
  -8   3  12       46.53       47.55      5.34 o 
  -7   3  12       17.20       18.81      3.24 o 
  -6   3  12        0.04        7.08      2.34 o 
  -5   3  12       65.10       63.05      4.81 o 
  -4   3  12        9.68       13.68      2.60 o 
  -3   3  12       46.94       56.29      4.34 o 
  -2   3  12       20.21       20.86      3.14 o 
  -1   3  12        8.18        2.16      2.06 o 
   0   3  12       48.33       54.09      3.86 o 
   1   3  12      440.97      431.45      9.34 o 
   2   3  12       52.43       53.40      4.73 o 
   3   3  12      631.08      612.87     17.84 o 
   4   3  12       17.69       15.18      3.68 o 
   5   3  12       97.79      101.47     10.30 o 
   6   3  12        5.79        5.65      5.00 o 
   7   3  12       53.39       61.39      9.41 o 
 -10   4  12       40.95       50.21      6.13 o 
  -9   4  12        1.60        3.46      2.92 o 
  -8   4  12       88.46       95.16      6.30 o 
  -7   4  12        0.49       -0.41      1.92 o 
  -6   4  12       10.55        9.07      2.54 o 
  -5   4  12      144.22      147.18      6.82 o 
  -4   4  12       48.66       44.26      4.05 o 
  -3   4  12        0.03        1.38      2.22 o 
  -2   4  12      108.36       95.65      7.19 o 
  -1   4  12      183.30      189.65     11.24 o 
   0   4  12      439.14      437.59     14.11 o 
   1   4  12       25.88       26.52      4.52 o 
   2   4  12      338.99      327.99     12.91 o 
   3   4  12       19.52       23.06      4.59 o 
   4   4  12        3.35        6.26      2.89 o 
   5   4  12       51.96       57.19      6.78 o 
   6   4  12       42.47       49.35     12.34 o 
 -10   5  12        3.55        9.67      4.35 o 
  -9   5  12       22.38       29.64      4.86 o 
  -8   5  12      241.22      271.62     11.31 o 
  -7   5  12       59.50       60.76      7.41 o 
  -6   5  12       43.62       44.08      5.08 o 
  -5   5  12      131.27      138.95      7.79 o 
  -4   5  12       36.05       38.31      5.44 o 
  -3   5  12        6.58        3.73      2.78 o 
  -2   5  12      113.06      121.38      8.03 o 
  -1   5  12       52.52       56.98      9.64 o 
   0   5  12      213.96      242.96     14.01 o 
   1   5  12        0.16        1.99      2.60 o 
   2   5  12      248.83      250.05     11.94 o 
   3   5  12       70.51       54.08     11.05 o 
   4   5  12      190.49      227.34     10.23 o 
   5   5  12       24.89       25.92      5.31 o 
   6   5  12      102.41      115.71     12.05 o 
  -9   6  12       54.24       65.51      6.68 o 
  -8   6  12       44.75       47.90      5.71 o 
  -7   6  12        0.07        2.36      2.62 o 
  -6   6  12      137.42      139.54      9.88 o 
  -5   6  12       21.35       20.72      5.27 o 
  -4   6  12      173.01      195.87     10.69 o 
  -3   6  12      496.97      463.50     15.61 o 
  -2   6  12      143.64      160.98      9.39 o 
  -1   6  12        0.53        2.76      2.57 o 
   0   6  12       35.06       37.33      5.09 o 
   1   6  12       59.90       50.56     10.04 o 
   2   6  12       43.42       46.67      6.19 o 
   3   6  12       40.05       40.59      5.37 o 
   4   6  12       35.31       28.15      4.63 o 
   5   6  12        1.24        3.58      3.82 o 
   6   6  12        2.21       -2.41      4.58 o 
  -9   7  12       13.36       19.07      4.47 o 
  -8   7  12       11.62        5.50      3.27 o 
  -7   7  12       42.80       45.78      5.53 o 
  -6   7  12       25.22       23.32      4.16 o 
  -5   7  12       87.26      104.01      8.43 o 
  -4   7  12      110.44       92.49      8.00 o 
  -3   7  12        2.63        6.40      3.25 o 
  -2   7  12      119.08      106.05      8.14 o 
  -1   7  12        5.17        3.03      2.86 o 
   0   7  12       85.34       96.59      9.90 o 
   1   7  12       60.07       65.32      8.20 o 
   2   7  12       57.87       65.85      7.09 o 
   3   7  12        2.09        4.95      3.06 o 
   4   7  12        8.59       14.32      4.00 o 
   5   7  12      325.13      297.23     14.70 o 
  -8   8  12       53.80       56.97      6.34 o 
  -7   8  12        1.14       -2.54      2.54 o 
  -6   8  12        0.34        3.11      3.19 o 
  -5   8  12       40.42       33.17      5.78 o 
  -4   8  12       15.21       13.42      3.83 o 
  -3   8  12      117.29      116.67     11.58 o 
  -2   8  12       25.87       27.12      4.80 o 
  -1   8  12      277.56      316.73     16.96 o 
   0   8  12       89.61      114.80      9.07 o 
   1   8  12       11.36        8.31      3.87 o 
   2   8  12        3.89        1.58      2.87 o 
   3   8  12       10.56        9.40      3.59 o 
   4   8  12       66.30       61.31      8.06 o 
  -7   9  12       45.83       58.59      6.58 o 
  -6   9  12      123.55      131.52     12.18 o 
  -5   9  12       14.10       15.73      4.85 o 
  -4   9  12      199.61      202.82     15.72 o 
  -3   9  12       17.92       19.67      4.68 o 
  -2   9  12        0.09       -1.43      2.68 o 
  -1   9  12       32.89       28.30      6.55 o 
   0   9  12       16.10       22.88      5.12 o 
   1   9  12       17.76       27.42      5.54 o 
   2   9  12       56.13       83.69      7.35 o 
   3   9  12       29.20       30.36      5.20 o 
  -5  10  12       71.21       99.99     12.85 o 
  -4  10  12        4.45        3.78      3.76 o 
  -3  10  12      183.63      227.23     12.38 o 
  -2  10  12       35.38       24.11      6.63 o 
  -1  10  12      110.42      114.35     11.86 o 
   0  10  12        0.51       -1.69      3.08 o 
   1  10  12      107.62      120.46      8.72 o 
   2  10  12        0.02        1.73      3.23 o 
  -2  11  12        0.18       -3.37      3.82 o 
  -1  11  12       70.47       69.45     10.39 o 
  -9   0  13        3.81        4.86      5.96 o 
  -7   0  13      144.82      145.07     17.19 o 
  -5   0  13       35.79       54.85      6.27 o 
  -3   0  13      334.56      315.04     12.20 o 
  -1   0  13       54.94       62.44      5.86 o 
   1   0  13       64.88       57.68      4.91 o 
   3   0  13      119.86      111.40     10.95 o 
   5   0  13        4.81        4.71      6.65 o 
 -10   1  13        5.20        4.42      3.20 o 
  -9   1  13       37.05       33.17      4.85 o 
  -8   1  13       20.35       19.11      4.02 o 
  -7   1  13        1.80        0.19      2.13 o 
  -6   1  13       15.62       16.98      3.16 o 
  -5   1  13      347.16      304.08      9.62 o 
  -4   1  13      365.98      361.25     10.31 o 
  -3   1  13       49.97       53.47      4.04 o 
  -2   1  13       16.75       18.37      2.67 o 
  -1   1  13       20.53       21.17      3.27 o 
   0   1  13       31.76       33.59      2.90 o 
   1   1  13       13.54       10.86      1.88 o 
   2   1  13       67.15       61.48      3.78 o 
   3   1  13      204.91      189.71      8.45 o 
   4   1  13       64.28       61.09      6.55 o 
   5   1  13      147.70      135.54     11.97 o 
   6   1  13       85.01       73.15      9.51 o 
 -10   2  13        3.05        6.39      3.63 o 
  -9   2  13       46.88       52.69      5.99 o 
  -8   2  13       11.06        5.65      2.98 o 
  -7   2  13       70.67       70.87      5.53 o 
  -6   2  13      101.83       94.84      8.13 o 
  -5   2  13        2.83        1.95      2.00 o 
  -4   2  13        6.92        9.00      2.47 o 
  -3   2  13        7.42        9.85      2.44 o 
  -2   2  13      335.00      301.24      9.03 o 
  -1   2  13       15.22       17.26      2.51 o 
   0   2  13       49.60       53.88      3.79 o 
   1   2  13      137.26      125.93      4.99 o 
   2   2  13      853.79      797.33     15.69 o 
   3   2  13      197.74      182.86      9.49 o 
   4   2  13       14.40       18.16      5.69 o 
   5   2  13        7.05        4.21     10.12 o 
   6   2  13        1.55        3.81      7.62 o 
 -10   3  13       84.13       83.08      7.49 o 
  -9   3  13        7.85       10.09      3.47 o 
  -8   3  13       98.65       90.58      8.71 o 
  -7   3  13        1.04       -1.15      2.00 o 
  -6   3  13      183.50      186.66      8.07 o 
  -5   3  13       19.93       19.14      3.63 o 
  -4   3  13        4.67        2.64      2.20 o 
  -3   3  13      144.71      134.50      6.50 o 
  -2   3  13        0.08        0.89      1.90 o 
  -1   3  13       20.24       18.03      3.23 o 
   0   3  13       18.83       18.10      4.03 o 
   1   3  13        1.71       -0.70      2.06 o 
   2   3  13       49.75       44.17      8.12 o 
   3   3  13      204.65      182.93     10.20 o 
   4   3  13      279.82      280.35     16.09 o 
   5   3  13        3.45        2.07      4.50 o 
   6   3  13       61.40       64.66     14.42 o 
 -10   4  13       66.53       70.14     10.42 o 
  -9   4  13       29.35       27.22      4.75 o 
  -8   4  13       34.74       33.73      4.40 o 
  -7   4  13       31.69       29.36      4.27 o 
  -6   4  13      116.99      107.61      7.41 o 
  -5   4  13      212.91      202.61      9.40 o 
  -4   4  13        5.71        8.22      2.97 o 
  -3   4  13       10.95       10.68      5.13 o 
  -2   4  13       49.29       36.59      9.54 o 
  -1   4  13      238.23      242.59     16.99 o 
   0   4  13        0.40        2.94      2.59 o 
   1   4  13      135.87      129.88      9.83 o 
   2   4  13      181.66      187.37     13.58 o 
   3   4  13      235.93      231.34     11.63 o 
   4   4  13       24.15       29.30      5.48 o 
   5   4  13        9.74        7.52      5.28 o 
  -9   5  13       18.05       12.83      3.94 o 
  -8   5  13       18.54        9.86      3.51 o 
  -7   5  13      175.27      195.93     13.81 o 
  -6   5  13        0.10       -0.65      2.21 o 
  -5   5  13       93.85      102.61      7.81 o 
  -4   5  13       43.94       46.53      7.46 o 
  -3   5  13      176.62      189.60     10.51 o 
  -2   5  13       29.34       28.31      4.66 o 
  -1   5  13       85.27       89.77      7.40 o 
   0   5  13        2.69        2.70      2.79 o 
   1   5  13       28.92       28.11      4.93 o 
   2   5  13       21.61       19.14      4.67 o 
   3   5  13      179.66      204.93     11.97 o 
   4   5  13       14.12        8.59      3.68 o 
   5   5  13       75.01       99.82      9.21 o 
  -9   6  13       71.96       58.59      7.82 o 
  -8   6  13      117.42      118.72      8.43 o 
  -7   6  13        0.47       -0.61      2.72 o 
  -6   6  13        3.00        6.56      2.96 o 
  -5   6  13       10.67        9.57      3.27 o 
  -4   6  13        5.64        2.46      3.08 o 
  -3   6  13       14.34       25.33      5.12 o 
  -2   6  13      195.22      196.79     10.68 o 
  -1   6  13      159.82      161.05      9.66 o 
   0   6  13      289.80      310.42     16.47 o 
   1   6  13       71.63       76.35     11.33 o 
   2   6  13      204.64      202.02     11.62 o 
   3   6  13       24.83       35.64      6.56 o 
   4   6  13        5.69        2.74      3.27 o 
   5   6  13       11.08        2.22      7.21 o 
  -8   7  13       92.80       91.36     10.17 o 
  -7   7  13        0.56        0.90      2.93 o 
  -6   7  13      211.14      235.45     10.94 o 
  -5   7  13        0.01       -1.46      2.92 o 
  -4   7  13      145.80      128.57      9.41 o 
  -3   7  13      102.58      107.68     16.62 o 
  -2   7  13        1.43       -0.77      2.64 o 
  -1   7  13      132.57      146.89     15.67 o 
   0   7  13       13.39       15.34      4.38 o 
   1   7  13        4.97        8.55      3.63 o 
   2   7  13      111.18      128.77      9.80 o 
   3   7  13       99.52      102.11      7.87 o 
   4   7  13        5.13        6.51      5.59 o 
  -7   8  13       42.91       51.24      6.28 o 
  -6   8  13       24.33       28.90      4.84 o 
  -5   8  13        6.06        7.39      4.68 o 
  -4   8  13       36.03       50.79      9.88 o 
  -3   8  13       95.75      115.96      9.04 o 
  -2   8  13        8.36        7.62      4.02 o 
  -1   8  13        8.70        8.32      4.80 o 
   0   8  13       13.61       21.80      5.12 o 
   1   8  13       47.96       39.66      6.46 o 
   2   8  13        8.47        8.45      3.66 o 
   3   8  13       63.38       57.70      6.68 o 
  -6   9  13        0.92       -1.28      3.77 o 
  -5   9  13        5.77        5.72      4.19 o 
  -4   9  13       30.14       30.00      6.03 o 
  -3   9  13       74.27       78.38      9.30 o 
  -2   9  13       17.62       11.47      5.56 o 
  -1   9  13        5.03        2.33      4.21 o 
   0   9  13       13.62       18.20      4.86 o 
   1   9  13        1.96        3.62      3.55 o 
   2   9  13       12.47       11.51      3.94 o 
  -3  10  13       42.52       39.96      6.44 o 
  -2  10  13       39.44       48.85      8.73 o 
  -1  10  13       22.21       18.95      5.34 o 
  -8   0  14      100.82       98.71     12.62 o 
  -6   0  14       23.42       24.45      8.32 o 
  -4   0  14       10.07        7.33      5.85 o 
  -2   0  14        2.27        0.39      2.41 o 
   0   0  14      265.97      319.96     10.60 o 
   2   0  14       72.76       62.57      5.29 o 
   4   0  14        3.33        0.00      5.55 o 
  -9   1  14        5.19        4.91      3.50 o 
  -8   1  14       65.77       73.61      6.76 o 
  -7   1  14       60.39       58.06      5.92 o 
  -6   1  14        1.45       -0.48      2.24 o 
  -5   1  14      109.23       95.42      6.14 o 
  -4   1  14       32.80       37.21      5.47 o 
  -3   1  14      319.86      329.83      9.16 o 
  -2   1  14       14.93       13.49      3.51 o 
  -1   1  14      112.35      112.44      6.66 o 
   0   1  14       49.03       52.84      3.55 o 
   1   1  14        5.31        6.10      1.86 o 
   2   1  14        2.59        5.61      2.14 o 
   3   1  14       61.80       59.20      6.53 o 
   4   1  14       86.29       90.91      7.80 o 
   5   1  14       29.86       38.26     11.09 o 
  -9   2  14      102.90      116.14      8.51 o 
  -8   2  14       29.35       35.10      5.19 o 
  -7   2  14        2.80        0.99      2.29 o 
  -6   2  14       12.23       11.69      2.91 o 
  -5   2  14       22.33       22.36      3.57 o 
  -4   2  14        7.19        3.03      2.28 o 
  -3   2  14       14.95       10.74      2.69 o 
  -2   2  14      105.45      104.09      5.93 o 
  -1   2  14       93.89       86.99      5.46 o 
   0   2  14       76.19       85.78      4.47 o 
   1   2  14       43.37       46.80      3.94 o 
   2   2  14       46.91       44.88      5.87 o 
   3   2  14      257.16      270.32     17.85 o 
   4   2  14        0.16        1.21      4.26 o 
   5   2  14        2.26       -3.78      4.30 o 
  -9   3  14        0.01        2.71      3.06 o 
  -8   3  14       23.00       28.69      4.86 o 
  -7   3  14       10.55        8.25      2.84 o 
  -6   3  14       34.22       41.39      4.60 o 
  -5   3  14      120.12      125.36      8.27 o 
  -4   3  14      345.56      314.91     10.03 o 
  -3   3  14        3.84        1.36      2.27 o 
  -2   3  14      119.68      102.76      6.89 o 
  -1   3  14      191.73      186.66     10.12 o 
   0   3  14      112.18      115.49      8.09 o 
   1   3  14       97.44       91.67      7.92 o 
   2   3  14      118.49      105.01      9.98 o 
   3   3  14        7.08        9.85      4.00 o 
   4   3  14       22.31       26.67      9.84 o 
   5   3  14       14.38       18.30      6.47 o 
  -9   4  14       25.04       22.90      6.95 o 
  -8   4  14        4.89        8.28      3.33 o 
  -7   4  14       15.19       12.50      3.69 o 
  -6   4  14      371.67      362.80     12.97 o 
  -5   4  14       13.16       11.97      3.92 o 
  -4   4  14       42.70       44.56      5.23 o 
  -3   4  14       63.46       55.87      5.66 o 
  -2   4  14      103.51      103.38      8.44 o 
  -1   4  14       71.84       75.85     13.04 o 
   0   4  14      311.25      339.94     11.74 o 
   1   4  14       11.58       19.74      5.80 o 
   2   4  14      160.14      195.61     12.91 o 
   3   4  14        1.67        2.91      3.63 o 
   4   4  14       59.93       67.03      7.73 o 
  -8   5  14       49.06       51.03      6.28 o 
  -7   5  14        0.17       -2.17      2.78 o 
  -6   5  14        2.06        6.30      3.27 o 
  -5   5  14      292.46      289.60     15.05 o 
  -4   5  14       61.30       62.38      6.88 o 
  -3   5  14       89.58       80.09      7.78 o 
  -2   5  14       10.20       14.13      4.11 o 
  -1   5  14        0.00       -2.44      2.44 o 
   0   5  14       71.38       78.04      7.94 o 
   1   5  14        2.87        2.08      3.25 o 
   2   5  14        3.73        4.75      3.43 o 
   3   5  14       14.29       22.06      4.57 o 
   4   5  14      127.65      137.36     12.31 o 
  -8   6  14        3.33        1.68      3.44 o 
  -7   6  14       24.64       27.54      6.16 o 
  -6   6  14       11.74        9.32      3.50 o 
  -5   6  14        7.75        4.55      5.56 o 
  -4   6  14        8.00       10.90      4.11 o 
  -3   6  14       60.34       61.31      7.12 o 
  -2   6  14        8.95       12.13      4.13 o 
  -1   6  14       12.09       13.55      4.12 o 
   0   6  14       71.13       93.33      8.66 o 
   1   6  14      164.39      156.14     10.62 o 
   2   6  14       75.34      106.03      9.24 o 
   3   6  14      132.97      136.13      8.91 o 
  -7   7  14       15.19       25.98      4.84 o 
  -6   7  14       15.42       15.44      4.21 o 
  -5   7  14       19.44       12.18      3.77 o 
  -4   7  14        0.06        0.59      3.28 o 
  -3   7  14      111.09      118.41      9.40 o 
  -2   7  14        9.27       14.87      4.32 o 
  -1   7  14       44.97       57.10      8.88 o 
   0   7  14       19.18       22.45      5.62 o 
   1   7  14        0.05        1.13      3.34 o 
   2   7  14        0.02       -0.33      3.35 o 
  -5   8  14        0.14        4.11      3.74 o 
  -4   8  14        5.29        6.49      3.94 o 
  -3   8  14       27.79       42.44      6.34 o 
  -2   8  14       90.38       82.19     14.42 o 
  -1   8  14        5.10        3.94      4.38 o 
   0   8  14       11.33       13.86      4.84 o 
   1   8  14       11.56        9.57      4.28 o 
  -3   9  14        5.43        2.44      3.84 o 
  -2   9  14       48.79       63.49      9.90 o 
  -1   9  14       23.82       31.47      6.16 o 
  -9   0  15       49.63       44.03      8.51 o 
  -7   0  15       38.70       43.41      7.83 o 
  -5   0  15      146.24      146.14     11.86 o 
  -3   0  15       11.67       12.08      3.67 o 
  -1   0  15       11.54        9.03      7.22 o 
   1   0  15       32.65       31.05      4.35 o 
   3   0  15      159.68      176.62     18.58 o 
  -8   1  15        1.45        2.31      3.04 o 
  -7   1  15       48.88       48.63      5.84 o 
  -6   1  15        4.54        2.15      2.65 o 
  -5   1  15        6.62        5.43      2.59 o 
  -4   1  15       49.52       49.39      6.35 o 
  -3   1  15      198.83      219.44     10.38 o 
  -2   1  15       18.64       19.09      3.12 o 
  -1   1  15        1.99        4.77      2.10 o 
   0   1  15       53.70       68.56      4.08 o 
   1   1  15        2.71        1.41      1.74 o 
   2   1  15       21.70       23.08      3.28 o 
   3   1  15        8.76        4.85      4.71 o 
   4   1  15        8.87       14.97      8.60 o 
  -8   2  15      159.82      173.03      9.88 o 
  -7   2  15        1.43        0.21      2.68 o 
  -6   2  15      133.28      139.29      7.60 o 
  -5   2  15       18.55       13.54      5.03 o 
  -4   2  15       46.19       58.36      5.42 o 
  -3   2  15       57.02       67.93      5.43 o 
  -2   2  15       37.14       39.35      4.30 o 
  -1   2  15       73.14       66.54      9.76 o 
   0   2  15       44.32       48.10      4.78 o 
   1   2  15      137.49      128.54      7.80 o 
   2   2  15      116.28      125.20      8.88 o 
   3   2  15       38.02       27.18      6.66 o 
   4   2  15       16.25       20.36      9.43 o 
  -8   3  15        0.09        1.18      3.56 o 
  -7   3  15       21.01       17.00      4.10 o 
  -6   3  15       44.24       47.53      6.16 o 
  -5   3  15       18.14       18.64      4.52 o 
  -4   3  15      292.24      287.40     20.21 o 
  -3   3  15      184.48      188.52     10.85 o 
  -2   3  15      135.23      157.61      8.71 o 
  -1   3  15       26.80       35.62      4.88 o 
   0   3  15      120.74      115.51      7.72 o 
   1   3  15       26.88       27.32      5.92 o 
   2   3  15        5.20        6.30      3.68 o 
   3   3  15        0.07        3.08      3.49 o 
  -8   4  15        2.58        6.59      3.71 o 
  -7   4  15        1.47        2.71      3.25 o 
  -6   4  15       10.83        6.70      3.45 o 
  -5   4  15      262.98      271.23     15.07 o 
  -4   4  15       60.58       58.47      6.11 o 
  -3   4  15       32.06       28.12      4.61 o 
  -2   4  15       10.71       13.85      3.57 o 
  -1   4  15       74.90       66.92      7.27 o 
   0   4  15      137.58      123.76      9.52 o 
   1   4  15      207.44      194.45     14.23 o 
   2   4  15       39.23       40.38      6.35 o 
   3   4  15      100.76      122.51      9.59 o 
  -7   5  15       35.57       29.53      5.16 o 
  -6   5  15       33.27       30.02      5.07 o 
  -5   5  15        4.16       -0.45      2.81 o 
  -4   5  15        0.02       -1.46      2.50 o 
  -3   5  15      257.92      272.47     11.45 o 
  -2   5  15       44.54       44.73      6.39 o 
  -1   5  15       57.29       52.76      6.70 o 
   0   5  15       19.86       16.84      6.84 o 
   1   5  15        1.25        1.33      3.25 o 
   2   5  15        4.97        2.75      3.60 o 
  -6   6  15        1.10        1.18      2.99 o 
  -5   6  15        0.79        1.06      2.91 o 
  -4   6  15       55.56       63.54      6.61 o 
  -3   6  15        0.52       -2.79      2.79 o 
  -2   6  15      121.11      117.31     11.23 o 
  -1   6  15       40.24       42.53     12.06 o 
   0   6  15        2.43        8.31      4.03 o 
   1   6  15       55.06       60.70      7.70 o 
   2   6  15       38.21       23.61      7.35 o 
  -5   7  15       11.95       14.09      4.40 o 
  -4   7  15       26.12       23.18      5.38 o 
  -3   7  15       18.83       26.19      5.45 o 
  -2   7  15       93.87      104.68     11.76 o 
  -1   7  15      139.40      140.38     12.92 o 
   0   7  15       41.49       32.15      6.26 o 
  -6   0  16      148.95      190.65     14.31 o 
  -4   0  16      234.81      268.84     13.21 o 
  -2   0  16       33.86       30.90      5.45 o 
   0   0  16        9.46       16.66      4.52 o 
   2   0  16      125.96      138.45     11.49 o 
  -7   1  16        5.47        6.85      3.45 o 
  -6   1  16        9.92        9.74      3.52 o 
  -5   1  16        1.27       -1.09      2.46 o 
  -4   1  16       57.54       65.76      5.72 o 
  -3   1  16      193.37      192.47      8.47 o 
  -2   1  16       67.42       61.05      4.85 o 
  -1   1  16       42.21       52.37      4.20 o 
   0   1  16       31.63       34.33      3.69 o 
   1   1  16        5.90       11.39      3.57 o 
   2   1  16       22.84       22.04      6.27 o 
  -7   2  16       42.32       46.55      6.52 o 
  -6   2  16        3.86        3.15      2.77 o 
  -5   2  16      213.14      236.57     11.28 o 
  -4   2  16       19.18       26.83      5.72 o 
  -3   2  16       74.05       76.16      6.84 o 
  -2   2  16        4.01        5.17      3.00 o 
  -1   2  16       56.80       59.26      6.05 o 
   0   2  16        4.96        7.55      2.89 o 
   1   2  16       14.66       26.09      4.56 o 
   2   2  16       22.62       20.12      4.35 o 
  -7   3  16        3.42        2.21      3.22 o 
  -6   3  16        2.01        0.31      3.02 o 
  -5   3  16        3.35        3.09      3.12 o 
  -4   3  16        6.05        3.27      3.15 o 
  -3   3  16       19.67       15.15      3.89 o 
  -2   3  16      114.50      133.81      8.56 o 
  -1   3  16       64.16       74.37      6.68 o 
   0   3  16       11.04       12.90      3.76 o 
   1   3  16        2.34        2.73      2.94 o 
   2   3  16        3.66       -1.97      3.40 o 
  -6   4  16       23.89       24.43      4.74 o 
  -5   4  16      100.82      109.40      8.34 o 
  -4   4  16        0.02        0.92      3.01 o 
  -3   4  16        0.02       -2.62      2.62 o 
  -2   4  16       19.38       18.21      4.26 o 
  -1   4  16        0.26       -0.69      2.69 o 
   0   4  16        4.13        7.44      3.93 o 
   1   4  16        0.63        1.20      3.58 o 
  -5   5  16        1.02        0.80      3.01 o 
  -4   5  16       90.38       92.41      7.89 o 
  -3   5  16       27.63       30.18      5.02 o 
  -2   5  16      185.27      194.10     10.27 o 
  -1   5  16        0.19        3.73      4.41 o 
   0   5  16      130.04      135.74     10.52 o 
  -3   6  16       72.28       72.42      7.91 o 
  -2   6  16        0.26        3.80      4.66 o 
  -5   0  17        2.92        3.88      4.30 o 
  -3   0  17       66.05       60.36      7.42 o 
  -1   0  17        2.60        2.29      3.10 o 
  -5   1  17        2.09       -0.28      2.76 o 
  -4   1  17        9.60       14.80      3.54 o 
  -3   1  17        2.75        2.43      2.77 o 
  -2   1  17       59.76       73.47      7.00 o 
  -1   1  17       19.70       20.56      3.65 o 
   0   1  17       16.85       13.48      3.30 o 
  -5   2  17       17.72       28.60      5.07 o 
  -4   2  17       84.73       92.24      7.83 o 
  -3   2  17       29.03       26.22      4.80 o 
  -2   2  17       36.89       42.14      5.57 o 
  -1   2  17       32.93       47.65      5.38 o 
   0   2  17        0.44        0.90      3.70 o 
  -4   3  17       61.78       47.57      6.13 o 
  -3   3  17       85.93       96.50      9.84 o 
  -2   3  17        0.60        1.04      3.05 o 
  -1   3  17       20.89       26.42      4.66 o 
                                                 
